# Supplementary material for: Exome sequencing of Japanese schizophrenia multiplex families supports the involvement of calcium ion channels
Source: PLoS One. 2022 May 10;17(5):e0268321. doi: 10.1371/journal.pone.0268321 (PMC9089874; doi:10.1371/journal.pone.0268321)
Supplement: S3 Table — (XLSX) [file pone.0268321.s003.xlsx]

## Sheet: Sheet1
Table S3. Information of filtered variants in this study
Chr	Position	ref	alt	FILTER	AAChange_wgEncodeGencodeCompV19	genedetail_wgEncodeGencodeCompV19	Func_wgEncodeGencodeCompV19	exonicFunc_wgEncodeGencodeCompV19	G_Change	AA_Change	gene_wgEncodeGencodeCompV19	Exac_ALL	ExAC_EAS	1000G_ALL	HGVD	jMorp
1	898717	C	T	PASS	KLHL17:ENST00000338591.3:exon8:c.C1188T:p.G396G		exonic;splicing	synonymous SNV	c.C1188T	p.G396G	KLHL17	2.271e-05	0.0004	0.000199681	0.003333	0.003
1	2161090	G	C	PASS	SKI:ENST00000378536.4:exon1:c.G885C:p.E295D		exonic	nonsynonymous SNV	c.G885C	p.E295D	SKI	0	0	0	0	0
1	2985854	G	A	PASS	PRDM16:ENST00000270722.5:exon1:c.G31A:p.A11T,PRDM16:ENST00000378391.2:exon1:c.G31A:p.A11T,PRDM16:ENST00000378398.3:exon1:c.G31A:p.A11T,PRDM16:ENST00000441472.2:exon1:c.G31A:p.A11T,PRDM16:ENST00000442529.2:exon1:c.G31A:p.A11T,PRDM16:ENST00000511072.1:exon1:c.G31A:p.A11T,PRDM16:ENST00000514189.1:exon1:c.G31A:p.A11T		exonic	nonsynonymous SNV	c.G31A	p.A11T	PRDM16	0	0	0	0	0.0005
1	8927304	A	C	PASS	ENO1:ENST00000234590.4:exon6:c.T316G:p.F106V,ENO1:ENST00000497492.1:exon6:c.T316G:p.F106V		exonic	nonsynonymous SNV	c.T316G	p.F106V	ENO1	1.104e-05	0	0	0.00124	0.0003
1	9780045	C	T	PASS	PIK3CD:ENST00000543390.1:exon3:c.C310T:p.R104C,PIK3CD:ENST00000361110.2:exon9:c.C1204T:p.R402C,PIK3CD:ENST00000377346.4:exon10:c.C1309T:p.R437C,PIK3CD:ENST00000536656.1:exon10:c.C1204T:p.R402C		exonic	nonsynonymous SNV	c.C1309T	p.R437C	PIK3CD	0.0002	0.0027	0.000599042	0.004967	0.005
1	10166271	C	T	PASS	UBE4B:ENST00000343090.6:exon7:c.C826T:p.P276S		exonic	nonsynonymous SNV	c.C826T	p.P276S	UBE4B	0.0003	0.0045	0.000599042	0	0.002
1	12339643	G	A	PASS	VPS13D:ENST00000356315.4:exon20:c.G4538A:p.S1513N,VPS13D:ENST00000358136.3:exon20:c.G4538A:p.S1513N		exonic	nonsynonymous SNV	c.G4538A	p.S1513N	VPS13D	0	0	0	0	0
1	20659301	G	A	PASS	VWA5B1:ENST00000289815.8:exon12:c.G1615A:p.D539N,VWA5B1:ENST00000289825.4:exon12:c.G766A:p.D256N,VWA5B1:ENST00000375079.2:exon12:c.G1615A:p.D539N,VWA5B1:ENST00000375083.4:exon12:c.G1615A:p.D539N		exonic	nonsynonymous SNV	c.G1615A	p.D539N	VWA5B1	0	0	0	0	0.0002
1	21143974	C	T	PASS	EIF4G3:ENST00000537738.1:exon20:c.G2728A:p.E910K,EIF4G3:ENST00000536266.1:exon23:c.G3070A:p.E1024K,EIF4G3:ENST00000374935.3:exon27:c.G3418A:p.E1140K,EIF4G3:ENST00000264211.8:exon28:c.G4258A:p.E1420K,EIF4G3:ENST00000374937.3:exon29:c.G4276A:p.E1426K,EIF4G3:ENST00000400422.1:exon31:c.G4258A:p.E1420K,EIF4G3:ENST00000602326.1:exon32:c.G4276A:p.E1426K		exonic	nonsynonymous SNV	c.G4258A	p.E1420K	EIF4G3	1.109e-05	0	0	0	0
1	27992966	C	T	PASS	IFI6:ENST00000339145.4:exon5:c.G343A:p.V115I,IFI6:ENST00000361157.6:exon5:c.G319A:p.V107I,IFI6:ENST00000362020.4:exon5:c.G331A:p.V111I		exonic	nonsynonymous SNV	c.G319A	p.V107I	IFI6	0.0003	0.0004	0.000599042	0	0
1	40735644	C	T	PASS		ENST00000372759.3:exon5:c.475-3C>T	splicing				ZMPSTE24	0	0	0	0	0
1	45293555	C	A	PASS	PTCH2:ENST00000372192.3:exon14:c.G2018T:p.R673L,PTCH2:ENST00000447098.2:exon14:c.G2018T:p.R673L		exonic	nonsynonymous SNV	c.G2018T	p.R673L	PTCH2	3.314e-05	0.0005	0	0.002902	0.0068
1	60306057	T	-	PASS	HOOK1:ENST00000371208.3:exon8:c.615delT:p.D205fs,HOOK1:ENST00000395561.2:exon8:c.489delT:p.D163fs		exonic	frameshift deletion	c.615delT	p.D205fs	HOOK1	0	0	0	0	0
1	78194235	T	C	PASS	USP33:ENST00000357428.1:exon10:c.A973G:p.S325G,USP33:ENST00000370794.3:exon10:c.A880G:p.S294G,USP33:ENST00000370792.3:exon11:c.A973G:p.S325G,USP33:ENST00000370793.1:exon11:c.A973G:p.S325G		exonic	nonsynonymous SNV	c.A973G	p.S325G	USP33	0.0002	0.003	0.000798722	0.007025	0.0061
1	111494469	C	T	PASS	LRIF1:ENST00000369763.4:exon2:c.G1037A:p.R346Q		exonic	nonsynonymous SNV	c.G1037A	p.R346Q	LRIF1	1.113e-05	0	0	0	0.0007
1	113240675	C	G	PASS	MOV10:ENST00000357443.2:exon14:c.C2258G:p.A753G,MOV10:ENST00000369645.1:exon15:c.C2258G:p.A753G,MOV10:ENST00000413052.2:exon15:c.C2258G:p.A753G,MOV10:ENST00000369644.1:exon16:c.C2090G:p.A697G		exonic	nonsynonymous SNV	c.C2258G	p.A753G	MOV10	0	0	0	0.000826	0.0002
1	114948188	G	A	PASS	TRIM33:ENST00000450349.2:exon14:c.C1508T:p.S503L,TRIM33:ENST00000358465.2:exon15:c.C2612T:p.S871L,TRIM33:ENST00000369543.2:exon15:c.C2612T:p.S871L		exonic	nonsynonymous SNV	c.C2612T	p.S871L	TRIM33	2.204e-05	0	0	0	0
1	114968200	TTG	-	PASS	TRIM33:ENST00000450349.2:exon7:c.388_390del:p.130_130del,TRIM33:ENST00000358465.2:exon9:c.1564_1566del:p.522_522del,TRIM33:ENST00000369543.2:exon9:c.1564_1566del:p.522_522del		exonic	nonframeshift deletion	c.1564_1566del	p.522_522del	TRIM33	1.102e-05	0	0	0	0
1	120285434	C	T	PASS	PHGDH:ENST00000369407.3:exon10:c.C1112T:p.T371I,PHGDH:ENST00000369409.4:exon11:c.C1214T:p.T405I		exonic;splicing	nonsynonymous SNV	c.C1214T	p.T405I	PHGDH	0	0	0	0	0
1	150464913	A	G	PASS	TARS2:ENST00000369051.3:exon5:c.A367G:p.R123G,TARS2:ENST00000369064.3:exon7:c.A722G:p.Q241R,TARS2:ENST00000606933.1:exon7:c.A722G:p.Q241R		exonic	nonsynonymous SNV	c.A722G	p.Q241R	TARS2	0.0003	0.0043	0.00159744	0.002066	0.0026
1	154940975	T	C	PASS	SHC1:ENST00000368449.4:exon2:c.A59G:p.K20R,SHC1:ENST00000414115.1:exon2:c.A59G:p.K20R,SHC1:ENST00000444179.1:exon2:c.A59G:p.K20R,SHC1:ENST00000606391.1:exon2:c.A149G:p.K50R,SHC1:ENST00000368445.5:exon4:c.A746G:p.K249R,SHC1:ENST00000448116.2:exon4:c.A746G:p.K249R,SHC1:ENST00000368450.1:exon5:c.A416G:p.K139R,SHC1:ENST00000368453.4:exon5:c.A416G:p.K139R,SHC1:ENST00000412170.1:exon5:c.A416G:p.K139R		exonic;splicing	nonsynonymous SNV	c.A416G	p.K139R	SHC1	0.0002	0.0023	0	0.001267	0
1	155167345	C	T	PASS	THBS3:ENST00000541576.1:exon10:c.G599A:p.R200H,THBS3:ENST00000457183.2:exon18:c.G2048A:p.R683H,THBS3:ENST00000541990.1:exon19:c.G995A:p.R332H,THBS3:ENST00000368378.3:exon20:c.G2408A:p.R803H		exonic	nonsynonymous SNV	c.G2408A	p.R803H	THBS3	3.308e-05	0	0	0.002483	0.0011
1	171506506	A	G	PASS	PRRC2C:ENST00000338920.4:exon15:c.A2392G:p.I798V,PRRC2C:ENST00000367742.3:exon15:c.A2398G:p.I800V,PRRC2C:ENST00000392078.3:exon15:c.A2398G:p.I800V,PRRC2C:ENST00000426496.2:exon15:c.A2392G:p.I798V		exonic	nonsynonymous SNV	c.A2392G	p.I798V	PRRC2C	0.0003	0	0	0.000414	0
1	172501689	G	C	PASS	SUCO:ENST00000367723.4:exon1:c.G77C:p.G26A,SUCO:ENST00000608151.1:exon1:c.G77C:p.G26A		exonic	nonsynonymous SNV	c.G77C	p.G26A	SUCO	2.273e-05	0.0004	0	0	0.0022
1	181695287	G	A	PASS	CACNA1E:ENST00000357570.5:exon18:c.G2082A:p.M694I,CACNA1E:ENST00000358338.5:exon18:c.G2082A:p.M694I,CACNA1E:ENST00000360108.3:exon18:c.G2229A:p.M743I,CACNA1E:ENST00000367567.4:exon18:c.G1050A:p.M350I,CACNA1E:ENST00000367570.1:exon18:c.G2229A:p.M743I,CACNA1E:ENST00000367573.2:exon18:c.G2229A:p.M743I,CACNA1E:ENST00000526775.1:exon18:c.G2229A:p.M743I		exonic	nonsynonymous SNV	c.G2082A	p.M694I	CACNA1E	4.179e-05	0.0006	0	0	0
1	184723770	G	A	PASS	EDEM3:ENST00000318130.8:exon1:c.C11T:p.A4V		exonic	nonsynonymous SNV	c.C11T	p.A4V	EDEM3	0.0006	0.0088	0.00139776	0.008959	0.0083
1	197398711	G	A	PASS	CRB1:ENST00000367397.1:exon4:c.G952A:p.A318T,CRB1:ENST00000544212.1:exon4:c.G1252A:p.A418T,CRB1:ENST00000367399.2:exon6:c.G2473A:p.A825T,CRB1:ENST00000367400.3:exon8:c.G2809A:p.A937T,CRB1:ENST00000484075.1:exon8:c.G2809A:p.A937T,CRB1:ENST00000535699.1:exon11:c.G2737A:p.A913T		exonic	nonsynonymous SNV	c.G2809A	p.A937T	CRB1	0.0002	0.0037	0	0.00276	0.0029
1	203767762	C	G	PASS	ZBED6:ENST00000550078.1:exon1:c.C1112G:p.P371R		exonic	nonsynonymous SNV	c.C1112G	p.P371R	ZBED6	0	0	0	0.002161	0.0012
1	204131215	C	T	PASS	REN:ENST00000272190.8:exon2:c.G175A:p.E59K,REN:ENST00000367195.2:exon2:c.G175A:p.E59K		exonic	nonsynonymous SNV	c.G175A	p.E59K	REN	6.645e-05	0.0002	0	0	0
1	204397321	G	A	PASS	PIK3C2B:ENST00000367187.3:exon31:c.C4426T:p.P1476S,PIK3C2B:ENST00000424712.2:exon32:c.C4342T:p.P1448S		exonic	nonsynonymous SNV	c.C4426T	p.P1476S	PIK3C2B	0.0001	0.0014	0.000399361	0	0.001
1	209880379	A	C	PASS	HSD11B1:ENST00000367027.3:exon4:c.A423C:p.E141D,HSD11B1:ENST00000261465.1:exon5:c.A423C:p.E141D,HSD11B1:ENST00000367028.2:exon5:c.A423C:p.E141D		exonic	nonsynonymous SNV	c.A423C	p.E141D	HSD11B1	0	0	0	0	0.0005
1	213303228	T	C	PASS	RPS6KC1:ENST00000366959.3:exon5:c.T795C:p.V265V,RPS6KC1:ENST00000366960.3:exon6:c.T831C:p.V277V,RPS6KC1:ENST00000543470.1:exon7:c.T288C:p.V96V		exonic;splicing	synonymous SNV	c.T831C	p.V277V	RPS6KC1	2.356e-05	0.0004	0	0.000831	0.002
1	221879727	C	T	PASS	DUSP10:ENST00000366899.3:exon3:c.G893A:p.G298D		exonic	nonsynonymous SNV	c.G893A	p.G298D	DUSP10	0.0003	0.0037	0	0	0.0012
1	227843420	A	G	PASS	ZNF678:ENST00000343776.5:exon4:c.A1469G:p.K490R,ZNF678:ENST00000397097.3:exon4:c.A1634G:p.K545R		exonic	nonsynonymous SNV	c.A1469G	p.K490R	ZNF678	7.852e-05	0.0009	0	0.002078	0.003
1	235976273	G	A	PASS	LYST:ENST00000389793.2:exon4:c.C281T:p.T94I,LYST:ENST00000389794.3:exon4:c.C281T:p.T94I,LYST:ENST00000536965.1:exon4:c.C281T:p.T94I		exonic;splicing	nonsynonymous SNV	c.C281T	p.T94I	LYST	0.0003	0.0041	0	0.004132	0.0064
1	237765380	A	G	PASS	RYR2:ENST00000542537.1:exon34:c.A4604G:p.N1535S,RYR2:ENST00000366574.2:exon35:c.A4652G:p.N1551S,RYR2:ENST00000360064.6:exon36:c.A4646G:p.N1549S		exonic	nonsynonymous SNV	c.A4646G	p.N1549S	RYR2	0.0004	0.0057	0	0.004959	0.0035
2	1946789	TCCTCT	-	PASS	MYT1L:ENST00000399161.2:exon9:c.465_470del:p.155_157del,MYT1L:ENST00000428368.2:exon9:c.465_470del:p.155_157del		exonic	nonframeshift deletion	c.465_470del	p.155_157del	MYT1L	0	0	0	0.00124	0
2	10925113	C	T	PASS	PDIA6:ENST00000272227.3:exon12:c.G1201A:p.G401R,PDIA6:ENST00000381611.4:exon13:c.G1216A:p.G406R,PDIA6:ENST00000404824.2:exon13:c.G1345A:p.G449R,PDIA6:ENST00000540494.1:exon13:c.G1192A:p.G398R,PDIA6:ENST00000404371.2:exon14:c.G1357A:p.G453R		exonic	nonsynonymous SNV	c.G1216A	p.G406R	PDIA6	9.43e-05	0	0	0.000829	0.002
2	11364525	C	A	PASS	ROCK2:ENST00000401753.1:exon3:c.G201T:p.K67N,ROCK2:ENST00000431087.1:exon5:c.G411T:p.K137N,ROCK2:ENST00000261535.3:exon7:c.G930T:p.K310N,ROCK2:ENST00000315872.6:exon7:c.G930T:p.K310N		exonic	nonsynonymous SNV	c.G930T	p.K310N	ROCK2	0.0002	0.003	0	0.005372	0.0049
2	20463071	A	G	PASS	PUM2:ENST00000440577.1:exon10:c.T1544C:p.M515T,PUM2:ENST00000319801.5:exon12:c.T1871C:p.M624T,PUM2:ENST00000338086.5:exon13:c.T2108C:p.M703T,PUM2:ENST00000361078.2:exon13:c.T2108C:p.M703T,PUM2:ENST00000536417.1:exon13:c.T1940C:p.M647T,PUM2:ENST00000403432.1:exon14:c.T2108C:p.M703T		exonic	nonsynonymous SNV	c.T2108C	p.M703T	PUM2	0	0	0	0	0
2	23865474	C	T	PASS	KLHL29:ENST00000486442.1:exon5:c.C694T:p.P232S		exonic	nonsynonymous SNV	c.C694T	p.P232S	KLHL29	0	0	0	0	0
2	29404722	G	C	PASS	CLIP4:ENST00000320081.5:exon16:c.G2081C:p.G694A,CLIP4:ENST00000404424.1:exon16:c.G2081C:p.G694A		exonic	nonsynonymous SNV	c.G2081C	p.G694A	CLIP4	0	0	0	0	0
2	30143120	G	A	PASS	ALK:ENST00000389048.3:exon1:c.C406T:p.R136W,ALK:ENST00000431873.1:exon1:c.C406T:p.R136W		exonic	nonsynonymous SNV	c.C406T	p.R136W	ALK	0	0	0	0	0
2	48033468	C	G	PASS	MSH6:ENST00000540021.1:exon6:c.C3382G:p.Q1128E,MSH6:ENST00000234420.5:exon8:c.C3772G:p.Q1258E,MSH6:ENST00000538136.1:exon8:c.C2866G:p.Q956E		exonic	nonsynonymous SNV	c.C3772G	p.Q1258E	MSH6	7.725e-05	0.0011	0.000199681	0	0.0007
2	51254933	G	A	PASS	NRXN1:ENST00000402717.3:exon1:c.C479T:p.P160L,NRXN1:ENST00000406859.3:exon1:c.C479T:p.P160L,NRXN1:ENST00000401669.2:exon2:c.C479T:p.P160L,NRXN1:ENST00000404971.1:exon2:c.C479T:p.P160L,NRXN1:ENST00000405472.3:exon2:c.C479T:p.P160L,NRXN1:ENST00000405581.1:exon2:c.C479T:p.P160L,NRXN1:ENST00000406316.2:exon2:c.C479T:p.P160L		exonic	nonsynonymous SNV	c.C479T	p.P160L	NRXN1	2.502e-05	0	0	0.000442	0
2	54871701	A	G	PASS	SPTBN1:ENST00000333896.5:exon19:c.A4208G:p.N1403S,SPTBN1:ENST00000356805.4:exon20:c.A4247G:p.N1416S		exonic	nonsynonymous SNV	c.A4208G	p.N1403S	SPTBN1	3.328e-05	0	0	0.000414	0
2	74458397	G	A	PASS	SLC4A5:ENST00000358683.4:exon19:c.C2507T:p.T836M,SLC4A5:ENST00000357822.5:exon20:c.C2813T:p.T938M,SLC4A5:ENST00000377632.1:exon20:c.C2813T:p.T938M,SLC4A5:ENST00000359484.4:exon23:c.C2507T:p.T836M,SLC4A5:ENST00000346834.4:exon25:c.C2813T:p.T938M,SLC4A5:ENST00000377634.4:exon25:c.C2813T:p.T938M,SLC4A5:ENST00000394019.2:exon25:c.C2813T:p.T938M		exonic	nonsynonymous SNV	c.C2813T	p.T938M	SLC4A5	0.0002	0.0021	0.000399361	0.002941	0.0037
2	74642055	G	A	PASS	C2orf81:ENST00000517883.1:exon1:c.C964T:p.R322W,C2orf81:ENST00000290390.5:exon4:c.C1168T:p.R390W		exonic	nonsynonymous SNV	c.C1168T	p.R390W	C2orf81	0	0	0	0	0
2	74902037	G	C	PASS	SEMA4F:ENST00000339773.5:exon5:c.G559C:p.V187L,SEMA4F:ENST00000357877.2:exon9:c.G1024C:p.V342L		exonic	nonsynonymous SNV	c.G559C	p.V187L	SEMA4F	0	0	0	0	0
2	80085187	C	A	PASS	CTNNA2:ENST00000402739.4:exon3:c.C347A:p.S116X,CTNNA2:ENST00000540488.1:exon3:c.C347A:p.S116X,CTNNA2:ENST00000541047.1:exon3:c.C347A:p.S116X,CTNNA2:ENST00000361291.4:exon4:c.C449A:p.S150X,CTNNA2:ENST00000496558.1:exon4:c.C347A:p.S116X,CTNNA2:ENST00000409971.2:exon5:c.C347A:p.S116X,CTNNA2:ENST00000466387.1:exon8:c.C347A:p.S116X		exonic	stopgain	c.C449A	p.S150X	CTNNA2	0	0	0	0	0
2	84932821	C	T	PASS	DNAH6:ENST00000237449.6:exon51:c.C8677T:p.R2893X,DNAH6:ENST00000389394.3:exon52:c.C8677T:p.R2893X		exonic	stopgain	c.C8677T	p.R2893X	DNAH6	0	0	0.000199681	0	0
2	98373607	T	G	PASS	TMEM131:ENST00000186436.5:exon41:c.A5607C:p.R1869S		exonic	nonsynonymous SNV	c.A5607C	p.R1869S	TMEM131	0.0002	0.0004	0.000199681	0.000413	0.0002
2	99995477	T	A	PASS		ENST00000289371.6:exon11:c.1843-5T>A	splicing				EIF5B	0	0	0	0	0
2	100055360	T	C	PASS	REV1:ENST00000258428.3:exon6:c.A916G:p.N306D,REV1:ENST00000393445.3:exon6:c.A916G:p.N306D		exonic	nonsynonymous SNV	c.A916G	p.N306D	REV1	6.63e-05	0.0011	0.000399361	0.003306	0.0046
2	110303676	A	G	PASS	SEPT10:ENST00000545389.1:exon7:c.T799C:p.S267P,SEPT10:ENST00000334001.6:exon8:c.T901C:p.S301P,SEPT10:ENST00000397714.2:exon9:c.T1231C:p.S411P,SEPT10:ENST00000356688.4:exon10:c.T1300C:p.S434P,SEPT10:ENST00000397712.2:exon10:c.T1300C:p.S434P,SEPT10:ENST00000415095.1:exon10:c.T1300C:p.S434P,SEPT10:ENST00000437928.1:exon11:c.T1255C:p.S419P		exonic	nonsynonymous SNV	c.T1300C	p.S434P	SEPT10	5.644e-05	0.0009	0	0	0.0005
2	128463931	C	T	PASS	WDR33:ENST00000322313.4:exon22:c.G3977A:p.R1326Q		exonic	nonsynonymous SNV	c.G3977A	p.R1326Q	WDR33	0	0	0	0	0
2	128522263	G	C	PASS	WDR33:ENST00000409658.3:exon6:c.C765G:p.F255L		exonic	nonsynonymous SNV	c.C765G	p.F255L	WDR33	0.0002	0.005	0.000199681	0.002066	0.0002
2	135095857	C	G	PASS	MGAT5:ENST00000281923.2:exon6:c.C673G:p.L225V,MGAT5:ENST00000409645.1:exon7:c.C673G:p.L225V		exonic	nonsynonymous SNV	c.C673G	p.L225V	MGAT5	7.932e-05	0.0013	0	0.000891	0.0027
2	135676513	C	T	PASS	CCNT2:ENST00000264157.5:exon1:c.C89T:p.A30V,CCNT2:ENST00000295238.6:exon1:c.C89T:p.A30V,CCNT2:ENST00000417175.1:exon1:c.C89T:p.A30V,CCNT2:ENST00000419781.1:exon1:c.C89T:p.A30V,CCNT2:ENST00000452839.1:exon1:c.C89T:p.A30V		exonic	nonsynonymous SNV	c.C89T	p.A30V	CCNT2	0	0	0	0	0
2	141113924	G	T	PASS	LRP1B:ENST00000389484.3:exon75:c.C11517A:p.N3839K		exonic	nonsynonymous SNV	c.C11517A	p.N3839K	LRP1B	0.0005	0.0084	0.00199681	0.002071	0.0039
2	141113930	C	T	PASS	LRP1B:ENST00000389484.3:exon75:c.G11511A:p.M3837I		exonic	nonsynonymous SNV	c.G11511A	p.M3837I	LRP1B	0.0005	0.0084	0.00199681	0.002071	0.0042
2	141458125	G	A	PASS	LRP1B:ENST00000389484.3:exon41:c.C6493T:p.R2165W		exonic	nonsynonymous SNV	c.C6493T	p.R2165W	LRP1B	0.0002	0.0025	0.000199681	0.003306	0.0029
2	141460119	G	A	PASS	LRP1B:ENST00000389484.3:exon38:c.C6027T:p.L2009L		exonic;splicing	synonymous SNV	c.C6027T	p.L2009L	LRP1B	0.0002	0.0025	0.000199681	0.002483	0.0032
2	141473617	T	C	PASS	LRP1B:ENST00000389484.3:exon37:c.A5948G:p.N1983S		exonic	nonsynonymous SNV	c.A5948G	p.N1983S	LRP1B	2.214e-05	0	0	0	0
2	149247945	G	A	PASS	MBD5:ENST00000404807.1:exon7:c.G4744A:p.V1582M,MBD5:ENST00000407073.1:exon12:c.G4045A:p.V1349M		exonic	nonsynonymous SNV	c.G4045A	p.V1349M	MBD5	0	0	0	0	0.0012
2	149522657	A	G	PASS	EPC2:ENST00000258484.6:exon7:c.A1082G:p.N361S		exonic	nonsynonymous SNV	c.A1082G	p.N361S	EPC2	8.91e-05	0	0.000199681	0.000826	0
2	152989704	T	C	PASS	STAM2:ENST00000263904.4:exon10:c.A953G:p.D318G		exonic	nonsynonymous SNV	c.A953G	p.D318G	STAM2	0.0002	0.0025	0.000199681	0.001653	0.0007
2	153497309	CTT	-	PASS	FMNL2:ENST00000475377.2:exon12:c.1175_1177del:p.392_393del,FMNL2:ENST00000288670.9:exon25:c.3050_3052del:p.1017_1018del		exonic;splicing	nonframeshift deletion	c.3050_3052del	p.1017_1018del	FMNL2	6.253e-05	0.0008	0	0	0
2	160335098	T	C	PASS	BAZ2B:ENST00000343439.5:exon3:c.A133G:p.I45V,BAZ2B:ENST00000355831.2:exon3:c.A133G:p.I45V,BAZ2B:ENST00000392782.1:exon3:c.A133G:p.I45V,BAZ2B:ENST00000392783.2:exon3:c.A133G:p.I45V,BAZ2B:ENST00000437839.1:exon3:c.A133G:p.I45V,BAZ2B:ENST00000541068.2:exon3:c.A133G:p.I45V		exonic	nonsynonymous SNV	c.A133G	p.I45V	BAZ2B	1.114e-05	0	0	0.004198	0.0054
2	163374244	G	A	PASS	KCNH7:ENST00000328032.4:exon4:c.C888T:p.S296S,KCNH7:ENST00000332142.5:exon4:c.C888T:p.S296S		exonic;splicing	synonymous SNV	c.C888T	p.S296S	KCNH7	8.094e-05	0.0011	0	0.003722	0.001
2	166535354	G	T	PASS	CSRNP3:ENST00000342316.4:exon5:c.G849T:p.Q283H,CSRNP3:ENST00000409420.1:exon5:c.G945T:p.Q315H,CSRNP3:ENST00000314499.7:exon7:c.G849T:p.Q283H,CSRNP3:ENST00000421875.1:exon7:c.G849T:p.Q283H		exonic	nonsynonymous SNV	c.G849T	p.Q283H	CSRNP3	0.0001	0.0023	0.000599042	0.002483	0.0017
2	166903403	G	C	PASS	SCN1A:ENST00000303395.4:exon9:c.C1254G:p.I418M,SCN1A:ENST00000375405.3:exon9:c.C1254G:p.I418M,SCN1A:ENST00000409050.1:exon9:c.C1254G:p.I418M,SCN1A:ENST00000423058.2:exon9:c.C1254G:p.I418M		exonic	nonsynonymous SNV	c.C1254G	p.I418M	SCN1A	0	0	0	0	0
2	173787028	C	T	PASS	RAPGEF4:ENST00000397087.3:exon3:c.C105T:p.N35N,RAPGEF4:ENST00000538974.1:exon3:c.C78T:p.N26N,RAPGEF4:ENST00000539331.1:exon3:c.C78T:p.N26N,RAPGEF4:ENST00000540783.1:exon3:c.C78T:p.N26N,RAPGEF4:ENST00000397081.3:exon6:c.C537T:p.N179N,RAPGEF4:ENST00000409036.1:exon6:c.C537T:p.N179N		exonic;splicing	synonymous SNV	c.C537T	p.N179N	RAPGEF4	3.33e-05	0	0	0	0.0007
2	173830400	T	G	PASS	RAPGEF4:ENST00000535187.1:exon3:c.T149G:p.V50G,RAPGEF4:ENST00000538974.1:exon5:c.T296G:p.V99G,RAPGEF4:ENST00000397087.3:exon6:c.T377G:p.V126G,RAPGEF4:ENST00000539331.1:exon6:c.T350G:p.V117G,RAPGEF4:ENST00000540783.1:exon6:c.T350G:p.V117G,RAPGEF4:ENST00000264111.6:exon9:c.T806G:p.V269G,RAPGEF4:ENST00000397081.3:exon9:c.T809G:p.V270G,RAPGEF4:ENST00000409036.1:exon9:c.T809G:p.V270G		exonic	nonsynonymous SNV	c.T806G	p.V269G	RAPGEF4	0	0	0	0	0
2	192228478	A	G	PASS	MYO1B:ENST00000392316.1:exon9:c.A790G:p.M264V,MYO1B:ENST00000304164.4:exon10:c.A790G:p.M264V,MYO1B:ENST00000339514.4:exon10:c.A790G:p.M264V,MYO1B:ENST00000392318.3:exon10:c.A790G:p.M264V,MYO1B:ENST00000451437.1:exon10:c.A790G:p.M264V		exonic	nonsynonymous SNV	c.A790G	p.M264V	MYO1B	4.412e-05	0.0007	0.000199681	0.00124	0.0024
2	211476949	C	A	PASS	CPS1:ENST00000451903.2:exon10:c.C1147A:p.P383T,CPS1:ENST00000233072.5:exon20:c.C2500A:p.P834T,CPS1:ENST00000430249.2:exon21:c.C2518A:p.P840T		exonic	nonsynonymous SNV	c.C2500A	p.P834T	CPS1	1.105e-05	0.0002	0	0.000413	0.0012
2	212286732	C	T	PASS	ERBB4:ENST00000342788.4:exon24:c.G2964A:p.Q988Q,ERBB4:ENST00000402597.1:exon24:c.G2934A:p.Q978Q,ERBB4:ENST00000436443.1:exon24:c.G2964A:p.Q988Q		exonic;splicing	synonymous SNV	c.G2964A	p.Q988Q	ERBB4	2.219e-05	0.0004	0.000399361	0.004963	0.002
2	216284003	A	G	PASS	FN1:ENST00000323926.6:exon12:c.T1781C:p.I594T,FN1:ENST00000336916.4:exon12:c.T1781C:p.I594T,FN1:ENST00000345488.5:exon12:c.T1781C:p.I594T,FN1:ENST00000346544.3:exon12:c.T1781C:p.I594T,FN1:ENST00000354785.4:exon12:c.T1781C:p.I594T,FN1:ENST00000356005.4:exon12:c.T1781C:p.I594T,FN1:ENST00000357009.2:exon12:c.T1781C:p.I594T,FN1:ENST00000357867.4:exon12:c.T1781C:p.I594T,FN1:ENST00000359671.1:exon12:c.…		exonic	nonsynonymous SNV	c.T1781C	p.I594T	FN1	6.617e-05	0.0009	0.000399361	0.004983	0.0059
2	241536294	A	G	PASS	CAPN10:ENST00000391984.2:exon9:c.A1678G:p.T560A,CAPN10:ENST00000404753.3:exon9:c.A1678G:p.T560A		exonic	nonsynonymous SNV	c.A1678G	p.T560A	CAPN10	2.276e-05	0.0004	0	0.000413	0
2	241987862	G	A	PASS		ENST00000401884.1:exon9:c.1399+5G>A,ENST00000342631.6:exon9:c.1399+5G>A,ENST00000405547.3:exon9:c.1399+5G>A,ENST00000310397.8:exon9:c.1399+5G>A,ENST00000401644.2:exon4:c.488+5G>A,ENST00000431690.1:exon4:c.372+5G>A	splicing				SNED1	0	0	0	0	0
3	1363404	T	G	PASS	CNTN6:ENST00000539053.1:exon7:c.T616G:p.S206A,CNTN6:ENST00000350110.2:exon8:c.T832G:p.S278A,CNTN6:ENST00000446702.2:exon8:c.T832G:p.S278A		exonic	nonsynonymous SNV	c.T832G	p.S278A	CNTN6	1.106e-05	0.0002	0	0.001672	0.002
3	4718380	G	A	PASS	ITPR1:ENST00000443694.2:exon21:c.G2817A:p.M939I,ITPR1:ENST00000302640.8:exon23:c.G2817A:p.M939I,ITPR1:ENST00000456211.2:exon23:c.G2790A:p.M930I,ITPR1:ENST00000354582.6:exon24:c.G2862A:p.M954I,ITPR1:ENST00000357086.4:exon24:c.G2835A:p.M945I,ITPR1:ENST00000423119.2:exon24:c.G2835A:p.M945I		exonic	nonsynonymous SNV	c.G2862A	p.M954I	ITPR1	0.0008	0.0004	0.000199681	0	0.0064
3	15282300	A	G	PASS	CAPN7:ENST00000443567.1:exon2:c.A149G:p.Y50C,CAPN7:ENST00000253693.2:exon14:c.A1592G:p.Y531C		exonic	nonsynonymous SNV	c.A1592G	p.Y531C	CAPN7	0	0	0	0	0
3	42700628	C	G	PASS	ZBTB47:ENST00000232974.6:exon2:c.C781G:p.P261A		exonic	nonsynonymous SNV	c.C781G	p.P261A	ZBTB47	0	0	0	0.000459	0
3	47371508	G	A	PASS	KLHL18:ENST00000455924.2:exon3:c.G133A:p.D45N,KLHL18:ENST00000232766.5:exon4:c.G469A:p.D157N		exonic	nonsynonymous SNV	c.G469A	p.D157N	KLHL18	5.51e-05	0.0002	0.000399361	0.000826	0.003
3	48465122	G	C	PASS	PLXNB1:ENST00000449094.1:exon1:c.C899G:p.A300G,PLXNB1:ENST00000456774.1:exon1:c.C899G:p.A300G,PLXNB1:ENST00000296440.6:exon3:c.C899G:p.A300G,PLXNB1:ENST00000358459.4:exon3:c.C899G:p.A300G,PLXNB1:ENST00000358536.4:exon3:c.C899G:p.A300G		exonic	nonsynonymous SNV	c.C899G	p.A300G	PLXNB1	0	0	0	0.001248	0.0037
3	48508063	G	A	PASS	TREX1:ENST00000422277.2:exon1:c.G174A:p.S58S,TREX1:ENST00000436480.2:exon2:c.G9A:p.S3S,TREX1:ENST00000296443.9:exon3:c.G9A:p.S3S		exonic;splicing	synonymous SNV	c.G9A	p.S3S	TREX1	4.431e-05	0.0002	0	0	0
3	48573781	G	A	PASS	PFKFB4:ENST00000232375.3:exon8:c.C748T:p.R250C,PFKFB4:ENST00000383734.2:exon8:c.C748T:p.R250C,PFKFB4:ENST00000416568.1:exon8:c.C748T:p.R250C,PFKFB4:ENST00000452531.1:exon8:c.C715T:p.R239C,PFKFB4:ENST00000536104.1:exon8:c.C715T:p.R239C,PFKFB4:ENST00000541519.1:exon9:c.C646T:p.R216C		exonic	nonsynonymous SNV	c.C748T	p.R250C	PFKFB4	2.207e-05	0.0002	0	0.000479	0
3	48677540	G	A	PASS	CELSR3:ENST00000164024.4:exon34:c.C9478T:p.R3160C,CELSR3:ENST00000544264.1:exon35:c.C9493T:p.R3165C		exonic	nonsynonymous SNV	c.C9478T	p.R3160C	CELSR3	0.0003	0.0027	0.000599042	0.00042	0
3	48677686	C	T	PASS	CELSR3:ENST00000164024.4:exon34:c.G9332A:p.R3111Q,CELSR3:ENST00000544264.1:exon35:c.G9347A:p.R3116Q		exonic	nonsynonymous SNV	c.G9332A	p.R3111Q	CELSR3	6.841e-05	0.0004	0.000399361	0.000831	0.0003
3	48692832	-	G	PASS		ENST00000164024.4:exon5:c.4742-5->C,ENST00000544264.1:exon5:c.4742-5->C	splicing				CELSR3	0.0002	0.0027	0.000599042	0.000414	0
3	48697928	G	T	PASS	CELSR3:ENST00000164024.4:exon1:c.C2140A:p.L714M,CELSR3:ENST00000544264.1:exon1:c.C2140A:p.L714M		exonic	nonsynonymous SNV	c.C2140A	p.L714M	CELSR3	0	0	0	0.000826	0.0005
3	49050133	A	T	PASS	WDR6:ENST00000395474.3:exon2:c.A1256T:p.H419L,WDR6:ENST00000448293.1:exon2:c.A1013T:p.H338L,WDR6:ENST00000608424.1:exon2:c.A1166T:p.H389L		exonic	nonsynonymous SNV	c.A1256T	p.H419L	WDR6	0.0002	0.0025	0.000599042	0.000414	0
3	49156504	CTT	-	PASS	USP19:ENST00000398898.2:exon1:c.73_75del:p.25_25del,USP19:ENST00000306026.5:exon2:c.73_75del:p.25_25del,USP19:ENST00000398888.2:exon2:c.73_75del:p.25_25del,USP19:ENST00000398892.3:exon2:c.73_75del:p.25_25del,USP19:ENST00000417901.1:exon2:c.73_75del:p.25_25del,USP19:ENST00000434032.2:exon2:c.73_75del:p.25_25del,USP19:ENST00000453664.1:exon2:c.73_75del:p.25_25del		exonic	nonframeshift deletion	c.73_75del	p.25_25del	USP19	0.0002	0.0025	0	0.000413	0
3	49569634	C	A	PASS	DAG1:ENST00000308775.2:exon3:c.C1690A:p.L564I,DAG1:ENST00000515359.2:exon3:c.C1690A:p.L564I,DAG1:ENST00000539901.1:exon3:c.C1690A:p.L564I,DAG1:ENST00000538711.1:exon4:c.C1690A:p.L564I,DAG1:ENST00000541308.1:exon4:c.C1690A:p.L564I,DAG1:ENST00000545947.1:exon6:c.C1690A:p.L564I		exonic	nonsynonymous SNV	c.C1690A	p.L564I	DAG1	0.0002	0.0025	0.000599042	0.000414	0
3	49679926	G	A	PASS	BSN:ENST00000296452.4:exon3:c.G859A:p.V287M		exonic	nonsynonymous SNV	c.G859A	p.V287M	BSN	0.0002	0.0022	0.000599042	0.000418	0
3	49690687	C	T	PASS	BSN:ENST00000296452.4:exon5:c.C3698T:p.T1233I		exonic	nonsynonymous SNV	c.C3698T	p.T1233I	BSN	0.0002	0.0024	0.000599042	0.000414	0
3	49699602	C	T	PASS	BSN:ENST00000296452.4:exon6:c.C10324T:p.R3442W		exonic	nonsynonymous SNV	c.C10324T	p.R3442W	BSN	0.0002	0.0024	0.000599042	0.000415	0
3	49751520	C	T	PASS		ENST00000327697.6:exon31:c.2926-3C>T,ENST00000457726.1:exon31:c.3166-3C>T,ENST00000433785.1:exon5:c.262-3C>T,ENST00000444689.1:exon3:c.150-3C>T	splicing				RNF123	0.0002	0.0023	0.000599042	0.000414	0
3	49829234	G	C	PASS	CDHR4:ENST00000460430.1:exon4:c.C391G:p.H131D,CDHR4:ENST00000412678.2:exon17:c.C2196G:p.S732R		exonic;splicing	nonsynonymous SNV	c.C2196G	p.S732R	CDHR4	0	0	0.000399361	0.001445	0
3	49950741	G	C	PASS	MON1A:ENST00000296473.3:exon2:c.C330G:p.C110W,MON1A:ENST00000455683.2:exon2:c.C330G:p.C110W,MON1A:ENST00000417270.1:exon3:c.C63G:p.C21W		exonic	nonsynonymous SNV	c.C330G	p.C110W	MON1A	1.103e-05	0.0002	0	0.000826	0.0002
3	51751813	C	T	PASS	GRM2:ENST00000395052.3:exon5:c.C2525T:p.A842V,GRM2:ENST00000442933.2:exon5:c.C1691T:p.A564V		exonic	nonsynonymous SNV	c.C2525T	p.A842V	GRM2	0.0013	0.0032	0.00199681	0.002075	0.001
3	51993119	-	G	PASS		ENST00000355852.2:exon11:c.701-4->C,ENST00000322099.7:exon11:c.701-4->C,ENST00000461554.1:exon12:c.701-4->C,ENST00000484633.1:exon12:c.572-4->C,ENST00000395013.3:exon9:c.221-4->C,ENST00000471308.1:exon9:c.447-4->C,ENST00000395014.2:exon6:c.764-4->C,ENST00	splicing				PCBP4	7.776e-05	0.0005	0	0.002902	0
3	52557921	C	T	PASS	STAB1:ENST00000321725.6:exon67:c.C7430T:p.A2477V		exonic	nonsynonymous SNV	c.C7430T	p.A2477V	STAB1	0.0012	0.0083	0.00239617	0.005444	0.0067
3	73434009	C	T	PASS	PDZRN3:ENST00000462146.2:exon8:c.G679A:p.G227S,PDZRN3:ENST00000466780.1:exon8:c.G679A:p.G227S,PDZRN3:ENST00000479530.1:exon8:c.G859A:p.G287S,PDZRN3:ENST00000492909.1:exon8:c.G802A:p.G268S,PDZRN3:ENST00000535920.1:exon8:c.G874A:p.G292S,PDZRN3:ENST00000263666.4:exon10:c.G1708A:p.G570S		exonic	nonsynonymous SNV	c.G1708A	p.G570S	PDZRN3	3.327e-05	0	0	0	0
3	122420238	A	T	PASS	PARP14:ENST00000460683.1:exon3:c.A2360T:p.Q787L,PARP14:ENST00000474629.2:exon6:c.A2837T:p.Q946L		exonic	nonsynonymous SNV	c.A2837T	p.Q946L	PARP14	0	0	0	0	0
3	125266376	G	C	PASS	OSBPL11:ENST00000296220.5:exon10:c.C1715G:p.A572G		exonic	nonsynonymous SNV	c.C1715G	p.A572G	OSBPL11	0	0	0	0	0.0002
3	128720713	C	G	PASS	EFCC1:ENST00000480450.1:exon1:c.C242G:p.A81G		exonic	nonsynonymous SNV	c.C242G	p.A81G	EFCC1	0	0	0	0.000422	0.0002
3	132432006	G	C	PASS	NPHP3:ENST00000326682.8:exon6:c.C1082G:p.S361C,NPHP3:ENST00000337331.5:exon6:c.C1082G:p.S361C,NPHP3:ENST00000465756.1:exon6:c.C788G:p.S263C,NPHP3:ENST00000471702.1:exon6:c.C1082G:p.S361C		exonic	nonsynonymous SNV	c.C1082G	p.S361C	NPHP3	0.0002	0.0028	0.000798722	0.001246	0.0015
3	156660416	A	G	PASS	LEKR1:ENST00000356539.4:exon6:c.A658G:p.I220V		exonic	nonsynonymous SNV	c.A658G	p.I220V	LEKR1	0	0	0	0	0.0002
3	164906524	T	A	PASS	SLITRK3:ENST00000241274.3:exon2:c.A2095T:p.T699S,SLITRK3:ENST00000475390.1:exon2:c.A2095T:p.T699S		exonic	nonsynonymous SNV	c.A2095T	p.T699S	SLITRK3	0.0001	0.002	0.000399361	0.002479	0
3	179085819	T	C	PASS		ENST00000280653.7:exon9:c.908-5T>C,ENST00000471841.1:exon9:c.908-5T>C,ENST00000357390.4:exon9:c.908-5T>C,ENST00000263969.5:exon8:c.908-5T>C,ENST00000474903.1:exon5:c.497-5T>C	splicing				MFN1	1.141e-05	0.0002	0	0	0
3	180685932	A	G	PASS	FXR1:ENST00000491062.1:exon12:c.A1145G:p.D382G,FXR1:ENST00000468861.1:exon13:c.A1037G:p.D346G,FXR1:ENST00000357559.4:exon14:c.A1292G:p.D431G,FXR1:ENST00000445140.2:exon14:c.A1292G:p.D431G,FXR1:ENST00000480918.1:exon14:c.A1253G:p.D418G,FXR1:ENST00000305586.7:exon15:c.A1037G:p.D346G		exonic	nonsynonymous SNV	c.A1037G	p.D346G	FXR1	1.102e-05	0.0002	0	0.000826	0.0017
3	183639102	C	T	PASS	ABCC5:ENST00000265586.6:exon28:c.G4171A:p.A1391T,ABCC5:ENST00000334444.6:exon30:c.G4300A:p.A1434T		exonic	nonsynonymous SNV	c.G4300A	p.A1434T	ABCC5	1.113e-05	0	0.000199681	0	0
4	1719940	C	T	PASS	TMEM129:ENST00000303277.2:exon2:c.G619A:p.V207M,TMEM129:ENST00000382936.3:exon2:c.G619A:p.V207M,TMEM129:ENST00000536901.1:exon3:c.G619A:p.V207M		exonic	nonsynonymous SNV	c.G619A	p.V207M	TMEM129	0.0004	0	0.000998403	0.000832	0
4	3213777	C	T	PASS	HTT:ENST00000355072.5:exon48:c.C6536T:p.T2179I		exonic	nonsynonymous SNV	c.C6536T	p.T2179I	HTT	3.331e-05	0.0005	0	0.004595	0.0039
4	6081975	G	A	PASS	JAKMIP1:ENST00000409371.3:exon6:c.C671T:p.T224M,JAKMIP1:ENST00000410077.2:exon6:c.C671T:p.T224M,JAKMIP1:ENST00000282924.5:exon7:c.C1166T:p.T389M,JAKMIP1:ENST00000409021.3:exon7:c.C1166T:p.T389M,JAKMIP1:ENST00000409831.1:exon7:c.C1166T:p.T389M,JAKMIP1:ENST00000473053.1:exon7:c.C1166T:p.T389M		exonic	nonsynonymous SNV	c.C1166T	p.T389M	JAKMIP1	0.0005	0.005	0.00139776	0.006219	0.0094
4	24801162	T	G	PASS	SOD3:ENST00000382120.3:exon2:c.T19G:p.S7A,SOD3:ENST00000598411.1:exon3:c.T19G:p.S7A		exonic	nonsynonymous SNV	c.T19G	p.S7A	SOD3	0	0	0	0	0.0005
4	26862736	G	C	PASS	STIM2:ENST00000237364.5:exon1:c.G157C:p.G53R,STIM2:ENST00000382009.3:exon1:c.G157C:p.G53R,STIM2:ENST00000412829.2:exon1:c.G157C:p.G53R		exonic	nonsynonymous SNV	c.G157C	p.G53R	STIM2	0	0	0	0	0
4	71697295	T	A	PASS	GRSF1:ENST00000254799.6:exon5:c.A911T:p.N304I,GRSF1:ENST00000439371.1:exon5:c.A425T:p.N142I,GRSF1:ENST00000499044.2:exon5:c.A830T:p.N277I,GRSF1:ENST00000502323.1:exon5:c.A425T:p.N142I,GRSF1:ENST00000545193.1:exon5:c.A557T:p.N186I		exonic	nonsynonymous SNV	c.A911T	p.N304I	GRSF1	5.558e-05	0.0009	0	0.002066	0.0007
4	71698907	T	G	PASS	GRSF1:ENST00000506453.1:exon1:c.A28C:p.M10L,GRSF1:ENST00000254799.6:exon3:c.A598C:p.M200L,GRSF1:ENST00000439371.1:exon3:c.A112C:p.M38L,GRSF1:ENST00000499044.2:exon3:c.A517C:p.M173L,GRSF1:ENST00000502323.1:exon3:c.A112C:p.M38L,GRSF1:ENST00000545193.1:exon3:c.A244C:p.M82L		exonic	nonsynonymous SNV	c.A598C	p.M200L	GRSF1	0.0001	0.002	0	0.001656	0.0005
4	77189902	G	A	PASS	FAM47E:ENST00000514140.1:exon2:c.G122A:p.R41H,FAM47E:ENST00000339906.6:exon3:c.G311A:p.R104H,FAM47E:ENST00000512895.1:exon3:c.G380A:p.R127H,FAM47E:ENST00000424749.2:exon4:c.G650A:p.R217H,FAM47E:ENST00000510197.1:exon4:c.G311A:p.R104H,FAM47E:ENST00000515604.1:exon4:c.G650A:p.R217H		exonic	nonsynonymous SNV	c.G650A	p.R217H	FAM47E	0	0	0	0.000414	0.0005
4	89679983	C	T	PASS	FAM13A:ENST00000513837.1:exon6:c.G586A:p.G196S,FAM13A:ENST00000503556.1:exon7:c.G628A:p.G210S,FAM13A:ENST00000395002.2:exon8:c.G670A:p.G224S,FAM13A:ENST00000508369.1:exon8:c.G670A:p.G224S,FAM13A:ENST00000511976.1:exon8:c.G406A:p.G136S,FAM13A:ENST00000264344.5:exon14:c.G1648A:p.G550S		exonic	nonsynonymous SNV	c.G1648A	p.G550S	FAM13A	0.0002	0.0028	0.000199681	0.002479	0.0012
4	103527699	A	C	PASS	NFKB1:ENST00000600343.1:exon10:c.A1256C:p.E419A,NFKB1:ENST00000226574.4:exon17:c.A1799C:p.E600A,NFKB1:ENST00000394820.4:exon17:c.A1796C:p.E599A,NFKB1:ENST00000505458.1:exon17:c.A1796C:p.E599A		exonic	nonsynonymous SNV	c.A1799C	p.E600A	NFKB1	0.0002	0.0035	0.000998403	0.004416	0.0064
4	114277341	G	C	PASS	ANK2:ENST00000264366.6:exon37:c.G7468C:p.E2490Q,ANK2:ENST00000357077.4:exon38:c.G7567C:p.E2523Q		exonic	nonsynonymous SNV	c.G7468C	p.E2490Q	ANK2	0	0	0	0	0
4	140309228	A	G	PASS	NAA15:ENST00000296543.5:exon20:c.A2591G:p.N864S,NAA15:ENST00000398947.1:exon20:c.A2588G:p.N863S		exonic	nonsynonymous SNV	c.A2591G	p.N864S	NAA15	0.0003	0.0013	0	0.002066	0.0056
4	141560567	G	A	PASS	TBC1D9:ENST00000442267.2:exon14:c.C2353T:p.R785W		exonic	nonsynonymous SNV	c.C2353T	p.R785W	TBC1D9	0.0001	0.0008	0	0.002893	0.0005
4	151518270	A	G	PASS		ENST00000357115.3:exon39:c.6047-3T>C	splicing				LRBA	0.0001	0.0021	0.000399361	0.003314	0.0012
4	173942699	G	A	PASS	GALNTL6:ENST00000508122.1:exon11:c.G1510A:p.A504T,GALNTL6:ENST00000506823.1:exon12:c.G1561A:p.A521T		exonic	nonsynonymous SNV	c.G1561A	p.A521T	GALNTL6	0	0	0	0	0.0002
4	186357227	-	AT	PASS	C4orf47:ENST00000378850.4:exon3:c.348_349insAT:p.T116fs,C4orf47:ENST00000511138.1:exon4:c.348_349insAT:p.T116fs,C4orf47:ENST00000511581.1:exon4:c.348_349insAT:p.T116fs		exonic	frameshift insertion	c.348_349insAT	p.T116fs	C4orf47	0	0	0	0	0
4	186544619	-	GGT	PASS	SORBS2:ENST00000418609.1:exon7:c.1663_1664insACC:p.R555delinsHR,SORBS2:ENST00000284776.7:exon13:c.1951_1952insACC:p.R651delinsHR,SORBS2:ENST00000431808.1:exon14:c.1951_1952insACC:p.R651delinsHR,SORBS2:ENST00000355634.5:exon16:c.2251_2252insACC:p.R751delinsHR		exonic	nonframeshift insertion	c.2251_2252insACC	p.R751delinsHR	SORBS2	6.725e-05	0.0004	0	0	0
5	10992684	C	T	PASS	CTNND2:ENST00000503622.1:exon16:c.G2179A:p.V727M,CTNND2:ENST00000359640.2:exon18:c.G3016A:p.V1006M,CTNND2:ENST00000458100.2:exon18:c.G1891A:p.V631M,CTNND2:ENST00000511377.1:exon18:c.G2917A:p.V973M,CTNND2:ENST00000513588.1:exon18:c.G2527A:p.V843M,CTNND2:ENST00000304623.8:exon19:c.G3190A:p.V1064M		exonic	nonsynonymous SNV	c.G3190A	p.V1064M	CTNND2	9.955e-05	0.0009	0.000199681	0.004132	0.0027
5	16463256	C	T	PASS	ZNF622:ENST00000308683.2:exon3:c.G1010A:p.G337D		exonic	nonsynonymous SNV	c.G1010A	p.G337D	ZNF622	0.0005	0.0082	0.00299521	0	0.0005
5	43656778	C	G	PASS	NNT:ENST00000512996.2:exon15:c.C1924G:p.L642V,NNT:ENST00000264663.5:exon16:c.C2317G:p.L773V,NNT:ENST00000344920.4:exon16:c.C2317G:p.L773V		exonic	nonsynonymous SNV	c.C2317G	p.L773V	NNT	3.329e-05	0.0005	0	0	0.0005
5	65892790	G	A	PASS	MAST4:ENST00000403625.2:exon1:c.G307A:p.A103T,MAST4:ENST00000404260.3:exon1:c.G307A:p.A103T,MAST4:ENST00000406039.1:exon1:c.G307A:p.A103T,MAST4:ENST00000406374.1:exon1:c.G307A:p.A103T		exonic	nonsynonymous SNV	c.G307A	p.A103T	MAST4	0	0	0	0	0
5	71493380	A	G	PASS	MAP1B:ENST00000296755.7:exon5:c.A4198G:p.S1400G		exonic	nonsynonymous SNV	c.A4198G	p.S1400G	MAP1B	8.892e-05	0.0014	0	0.004132	0.0049
5	78734903	T	G	PASS	HOMER1:ENST00000334082.6:exon5:c.A457C:p.T153P,HOMER1:ENST00000508576.1:exon5:c.A457C:p.T153P		exonic	nonsynonymous SNV	c.A457C	p.T153P	HOMER1	1.11e-05	0.0002	0	0.000413	0
5	95278725	T	C	PASS	ELL2:ENST00000237853.4:exon2:c.A176G:p.Q59R,ELL2:ENST00000431061.2:exon2:c.A176G:p.Q59R,ELL2:ENST00000513343.1:exon2:c.A176G:p.Q59R		exonic	nonsynonymous SNV	c.A176G	p.Q59R	ELL2	0	0	0	0.000414	0
5	107559826	G	C	PASS	FBXL17:ENST00000496714.1:exon4:c.C416G:p.T139S,FBXL17:ENST00000359660.5:exon5:c.C416G:p.T139S,FBXL17:ENST00000542267.1:exon5:c.C1610G:p.T537S		exonic;splicing	nonsynonymous SNV	c.C416G	p.T139S	FBXL17	0	0	0	0	0
5	109110635	A	G	PASS	MAN2A1:ENST00000261483.4:exon8:c.A1343G:p.Y448C		exonic	nonsynonymous SNV	c.A1343G	p.Y448C	MAN2A1	4.692e-05	0.0004	0.000199681	0	0.0002
5	109153042	C	T	PASS	MAN2A1:ENST00000261483.4:exon13:c.C2012T:p.P671L		exonic	nonsynonymous SNV	c.C2012T	p.P671L	MAN2A1	0.0001	0.0016	0	0.002087	0.0024
5	109974059	G	C	PASS		ENST00000429839.2:exon5:c.344-3C>G,ENST00000455884.2:exon5:c.344-3C>G,ENST00000511883.2:exon6:c.344-3C>G,ENST00000515278.2:exon7:c.344-3C>G	splicing				TMEM232	0	0	0	0.000414	0.0005
5	110003046	A	G	PASS	TMEM232:ENST00000429839.2:exon2:c.T8C:p.M3T,TMEM232:ENST00000455884.2:exon2:c.T8C:p.M3T,TMEM232:ENST00000512003.3:exon2:c.T8C:p.M3T,TMEM232:ENST00000511883.2:exon3:c.T8C:p.M3T,TMEM232:ENST00000512886.1:exon3:c.T8C:p.M3T,TMEM232:ENST00000515278.2:exon4:c.T8C:p.M3T		exonic	nonsynonymous SNV	c.T8C	p.M3T	TMEM232	0.0002	0.006	0.00179712	0.001672	0.0012
5	122930729	G	A	PASS		ENST00000395412.1:exon11:c.1087-4G>A,ENST00000395411.1:exon11:c.1087-4G>A,ENST00000361991.2:exon10:c.1087-4G>A,ENST00000360683.2:exon10:c.1087-4G>A	splicing				CSNK1G3	9.982e-05	0.0014	0.000199681	0.006672	0.0066
5	130987503	G	A	PASS	FNIP1:ENST00000307954.8:exon15:c.C3163T:p.P1055S,FNIP1:ENST00000307968.7:exon15:c.C3214T:p.P1072S,FNIP1:ENST00000510461.1:exon16:c.C3298T:p.P1100S		exonic	nonsynonymous SNV	c.C3163T	p.P1055S	FNIP1	0.0001	0.0022	0.000998403	0.000413	0.0007
5	131066612	C	G	PASS	FNIP1:ENST00000307968.7:exon3:c.G339C:p.Q113H,FNIP1:ENST00000510461.1:exon3:c.G339C:p.Q113H,FNIP1:ENST00000511848.1:exon3:c.G339C:p.Q113H		exonic	nonsynonymous SNV	c.G339C	p.Q113H	FNIP1	0	0	0	0	0
5	139819762	G	A	PASS	ANKHD1:ENST00000297183.6:exon4:c.G676A:p.D226N,ANKHD1:ENST00000360839.2:exon4:c.G676A:p.D226N,ANKHD1:ENST00000394722.3:exon4:c.G643A:p.D215N,ANKHD1:ENST00000394723.3:exon4:c.G676A:p.D226N,ANKHD1:ENST00000421134.1:exon4:c.G676A:p.D226N,ANKHD1:ENST00000511151.1:exon4:c.G634A:p.D212N,ANKHD1-EIF4EBP3:ENST00000532219.1:exon4:c.G676A:p.D226N		exonic	nonsynonymous SNV	c.G676A	p.D226N	ANKHD1	0.0001	0.0018	0	0.000462	0.001
5	140856783	T	C	PASS	PCDHGC3:ENST00000308177.3:exon1:c.T1100C:p.L367P		exonic	nonsynonymous SNV	c.T1100C	p.L367P	PCDHGC3	0	0	0	0	0
5	140954586	A	C	PASS	DIAPH1:ENST00000520569.1:exon13:c.T1427G:p.I476S,DIAPH1:ENST00000389057.5:exon14:c.T1562G:p.I521S,DIAPH1:ENST00000398562.2:exon14:c.T1562G:p.I521S,DIAPH1:ENST00000398566.3:exon14:c.T1562G:p.I521S,DIAPH1:ENST00000518047.1:exon14:c.T1562G:p.I521S,DIAPH1:ENST00000521457.1:exon14:c.T1562G:p.I521S,DIAPH1:ENST00000253811.6:exon15:c.T1589G:p.I530S,DIAPH1:ENST00000389054.3:exon15:c.T1589G:p.I530S,DIAPH1:…		exonic	nonsynonymous SNV	c.T1589G	p.I530S	DIAPH1	0	0	0	0.001653	0.0022
5	141242750	G	A	PASS	PCDH1:ENST00000357517.5:exon3:c.C3179T:p.P1060L,PCDH1:ENST00000394536.3:exon3:c.C3146T:p.P1049L,PCDH1:ENST00000536585.1:exon3:c.C3080T:p.P1027L,PCDH1:ENST00000456271.1:exon4:c.C3110T:p.P1037L		exonic	nonsynonymous SNV	c.C3179T	p.P1060L	PCDH1	0.0002	0.0021	0.000798722	0.009144	0.0084
5	142526934	G	A	PASS	ARHGAP26:ENST00000419676.1:exon3:c.G314A:p.R105Q,ARHGAP26:ENST00000424007.1:exon3:c.G311A:p.R104Q,ARHGAP26:ENST00000274498.4:exon20:c.G1976A:p.R659Q,ARHGAP26:ENST00000378004.3:exon20:c.G1976A:p.R659Q		exonic	nonsynonymous SNV	c.G1976A	p.R659Q	ARHGAP26	0.0001	0.0013	0.000199681	0	0.001
5	145547800	A	G	PASS	LARS:ENST00000274562.9:exon4:c.T242C:p.I81T,LARS:ENST00000510191.1:exon4:c.T161C:p.I54T,LARS:ENST00000394434.2:exon5:c.T323C:p.I108T		exonic	nonsynonymous SNV	c.T323C	p.I108T	LARS	0.0003	0.0043	0.000599042	0.004136	0.0044
5	147024436	C	T	PASS	JAKMIP2:ENST00000333010.6:exon5:c.G934A:p.V312I,JAKMIP2:ENST00000265272.5:exon6:c.G1060A:p.V354I,JAKMIP2:ENST00000507386.1:exon6:c.G1060A:p.V354I		exonic	nonsynonymous SNV	c.G1060A	p.V354I	JAKMIP2	0.0002	0.0034	0.000599042	0.008264	0.0037
5	147807189	T	A	PASS	FBXO38:ENST00000340253.5:exon15:c.T2332A:p.C778S,FBXO38:ENST00000394370.3:exon15:c.T2332A:p.C778S		exonic	nonsynonymous SNV	c.T2332A	p.C778S	FBXO38	3.325e-05	0.0005	0	0.000826	0
5	149406648	A	T	PASS	HMGXB3:ENST00000502717.1:exon9:c.A1702T:p.I568F,HMGXB3:ENST00000503427.1:exon10:c.A1606T:p.I536F		exonic	nonsynonymous SNV	c.A1606T	p.I536F	HMGXB3	0.0001	0	0.000199681	0.002155	0.0029
5	149900839	G	A	PASS	NDST1:ENST00000261797.6:exon2:c.G23A:p.R8Q,NDST1:ENST00000518299.1:exon2:c.G23A:p.R8Q,NDST1:ENST00000519157.1:exon2:c.G23A:p.R8Q,NDST1:ENST00000522491.1:exon2:c.G23A:p.R8Q,NDST1:ENST00000523767.1:exon2:c.G23A:p.R8Q		exonic	nonsynonymous SNV	c.G23A	p.R8Q	NDST1	1.112e-05	0.0002	0	0.000422	0.0002
5	150138498	C	T	PASS	DCTN4:ENST00000446090.2:exon1:c.G58A:p.V20I,DCTN4:ENST00000447998.2:exon1:c.G58A:p.V20I,DCTN4:ENST00000517421.1:exon1:c.G58A:p.V20I,DCTN4:ENST00000521448.1:exon1:c.G58A:p.V20I		exonic	nonsynonymous SNV	c.G58A	p.V20I	DCTN4	0	0	0	0	0.0003
5	154193601	G	A	PASS	LARP1:ENST00000336314.4:exon19:c.G3005A:p.R1002Q		exonic	nonsynonymous SNV	c.G3005A	p.R1002Q	LARP1	2.214e-05	0	0	0	0.0005
5	161324136	C	A	PASS	GABRA1:ENST00000393943.4:exon10:c.C1079A:p.P360H,GABRA1:ENST00000420560.1:exon10:c.C1079A:p.P360H,GABRA1:ENST00000437025.2:exon10:c.C1079A:p.P360H,GABRA1:ENST00000444819.1:exon10:c.C1079A:p.P360H,GABRA1:ENST00000023897.6:exon11:c.C1079A:p.P360H,GABRA1:ENST00000428797.2:exon11:c.C1079A:p.P360H		exonic	nonsynonymous SNV	c.C1079A	p.P360H	GABRA1	0.0002	0.0029	0.000399361	0.007025	0.0076
5	167553791	G	A	PASS	TENM2:ENST00000520394.1:exon9:c.G1546A:p.V516I,TENM2:ENST00000403607.2:exon10:c.G1741A:p.V581I,TENM2:ENST00000519204.1:exon11:c.G1879A:p.V627I,TENM2:ENST00000518659.1:exon12:c.G2242A:p.V748I,TENM2:ENST00000545108.1:exon12:c.G2242A:p.V748I		exonic	nonsynonymous SNV	c.G1741A	p.V581I	TENM2	0.0002	0.0022	0.000399361	0	0.0007
5	173317215	C	G	PASS	CPEB4:ENST00000265085.5:exon1:c.C479G:p.S160C,CPEB4:ENST00000334035.5:exon1:c.C479G:p.S160C,CPEB4:ENST00000519835.1:exon1:c.C479G:p.S160C,CPEB4:ENST00000520867.1:exon1:c.C479G:p.S160C		exonic	nonsynonymous SNV	c.C479G	p.S160C	CPEB4	0	0	0	0	0
5	178987034	T	A	PASS	RUFY1:ENST00000319449.4:exon2:c.T319A:p.C107S,RUFY1:ENST00000377001.2:exon2:c.T319A:p.C107S		exonic	nonsynonymous SNV	c.T319A	p.C107S	RUFY1	0	0	0	0.00124	0.0015
5	180277897	C	G	PASS	ZFP62:ENST00000502412.1:exon2:c.G598C:p.E200Q,ZFP62:ENST00000359141.6:exon3:c.G418C:p.E140Q,ZFP62:ENST00000512132.1:exon3:c.G499C:p.E167Q		exonic	nonsynonymous SNV	c.G418C	p.E140Q	ZFP62	0.0001	0.0036	0.000399361	0.007851	0.0093
6	1611798	GCTCGGGCGGCGGCGGCGGCGGCGC	-	PASS	FOXC1:ENST00000380874.2:exon1:c.1118_1156del:p.373_386del		exonic	nonframeshift deletion	c.1118_1156del	p.373_386del	FOXC1	0	0	0	0	0
6	10687339	C	T	PASS	C6orf52:ENST00000426700.2:exon2:c.G130A:p.G44S,C6orf52:ENST00000259983.3:exon3:c.G130A:p.G44S		exonic	nonsynonymous SNV	c.G130A	p.G44S	C6orf52	0	0	0	0.004557	0.0054
6	15496670	A	G	PASS	JARID2:ENST00000541660.1:exon6:c.A1100G:p.N367S,JARID2:ENST00000341776.2:exon7:c.A1214G:p.N405S,JARID2:ENST00000397311.3:exon7:c.A698G:p.N233S		exonic	nonsynonymous SNV	c.A698G	p.N233S	JARID2	0.0006	0.0027	0.000798722	0.000414	0
6	28359106	T	G	PASS	ZSCAN12:ENST00000361028.1:exon4:c.A961C:p.K321Q,ZSCAN12:ENST00000396827.3:exon4:c.A961C:p.K321Q		exonic	nonsynonymous SNV	c.A961C	p.K321Q	ZSCAN12	0.0003	0	0.000199681	0.00124	0
6	32021195	C	T	PASS	TNXB:ENST00000375244.3:exon25:c.G8761A:p.V2921M,TNXB:ENST00000375247.2:exon25:c.G8755A:p.V2919M		exonic	nonsynonymous SNV	c.G8761A	p.V2921M	TNXB	0.0003	0.0035	0.000599042	0.003481	0.0011
6	43113127	G	T	PASS	PTK7:ENST00000473339.1:exon2:c.G401T:p.R134L,PTK7:ENST00000349241.2:exon13:c.G2207T:p.R736L,PTK7:ENST00000345201.2:exon15:c.G2477T:p.R826L,PTK7:ENST00000352931.2:exon15:c.G2429T:p.R810L,PTK7:ENST00000230419.4:exon16:c.G2597T:p.R866L,PTK7:ENST00000481273.1:exon16:c.G2621T:p.R874L		exonic	nonsynonymous SNV	c.G2597T	p.R866L	PTK7	0	0	0	0.000415	0
6	43252819	G	A	PASS	TTBK1:ENST00000259750.4:exon15:c.G3671A:p.G1224E		exonic	nonsynonymous SNV	c.G3671A	p.G1224E	TTBK1	0	0	0	0	0.0003
6	44232990	A	G	PASS	NFKBIE:ENST00000275015.5:exon1:c.T511C:p.S171P		exonic	nonsynonymous SNV	c.T511C	p.S171P	NFKBIE	5.261e-05	0.0021	0	0.001665	0.003
6	50740545	G	A	PASS	TFAP2D:ENST00000008391.3:exon8:c.G1327A:p.V443M		exonic	nonsynonymous SNV	c.G1327A	p.V443M	TFAP2D	0.0005	0.007	0.00219649	0.003309	0.0012
6	64413456	C	G	PASS	PHF3:ENST00000506783.1:exon9:c.C2704G:p.P902A,PHF3:ENST00000515594.1:exon9:c.C1069G:p.P357A,PHF3:ENST00000393387.1:exon10:c.C3262G:p.P1088A,PHF3:ENST00000262043.3:exon11:c.C3262G:p.P1088A		exonic	nonsynonymous SNV	c.C3262G	p.P1088A	PHF3	1.114e-05	0.0002	0.000199681	0.001658	0.001
6	72974695	A	G	PASS	RIMS1:ENST00000264839.7:exon20:c.A3134G:p.Y1045C,RIMS1:ENST00000521978.1:exon20:c.A3134G:p.Y1045C		exonic	nonsynonymous SNV	c.A3134G	p.Y1045C	RIMS1	0	0	0	0.000413	0.0005
6	90372551	TCTTCCTCCTCA	-	PASS	MDN1:ENST00000369393.3:exon86:c.14361_14372del:p.4787_4791del,MDN1:ENST00000428876.1:exon86:c.14361_14372del:p.4787_4791del		exonic	nonframeshift deletion	c.14361_14372del	p.4787_4791del	MDN1	0.0016	0.0005	0	0	0
6	93969153	C	T	PASS	EPHA7:ENST00000369303.4:exon10:c.G1843A:p.E615K		exonic	nonsynonymous SNV	c.G1843A	p.E615K	EPHA7	0	0	0	0	0.0007
6	101086611	C	T	PASS	ASCC3:ENST00000369162.2:exon25:c.G3988A:p.V1330I		exonic	nonsynonymous SNV	c.G3988A	p.V1330I	ASCC3	8.817e-05	0.0014	0.000399361	0.001653	0.0002
6	101127612	T	G	PASS	ASCC3:ENST00000369162.2:exon14:c.A2168C:p.H723P		exonic	nonsynonymous SNV	c.A2168C	p.H723P	ASCC3	6.62e-05	0.0011	0	0.005372	0.0022
6	111702537	G	A	PASS	REV3L:ENST00000368802.3:exon10:c.C1207T:p.P403S,REV3L:ENST00000358835.3:exon11:c.C1207T:p.P403S,REV3L:ENST00000368805.1:exon11:c.C1207T:p.P403S,REV3L:ENST00000435970.1:exon12:c.C973T:p.P325S		exonic	nonsynonymous SNV	c.C1207T	p.P403S	REV3L	0	0	0	0	0.0005
6	130372505	C	T	PASS	L3MBTL3:ENST00000368139.2:exon4:c.C326T:p.S109F,L3MBTL3:ENST00000526019.1:exon5:c.C326T:p.S109F,L3MBTL3:ENST00000533560.1:exon5:c.C326T:p.S109F,L3MBTL3:ENST00000361794.2:exon6:c.C401T:p.S134F,L3MBTL3:ENST00000368136.2:exon6:c.C401T:p.S134F,L3MBTL3:ENST00000528385.1:exon6:c.C401T:p.S134F,L3MBTL3:ENST00000529410.1:exon8:c.C401T:p.S134F		exonic	nonsynonymous SNV	c.C401T	p.S134F	L3MBTL3	0	0	0	0.001247	0.0005
6	132172387	A	G	PASS	ENPP1:ENST00000360971.2:exon4:c.A536G:p.N179S,ENPP1:ENST00000513998.1:exon4:c.A536G:p.N179S		exonic	nonsynonymous SNV	c.A536G	p.N179S	ENPP1	0.0002	0.0027	0.000798722	0.009151	0.0063
6	138753278	C	T	PASS	NHSL1:ENST00000427025.2:exon5:c.G2216A:p.R739H,NHSL1:ENST00000343505.5:exon6:c.G2204A:p.R735H		exonic	nonsynonymous SNV	c.G2204A	p.R735H	NHSL1	0.0001	0	0	0	0
6	150004408	T	C	PASS	LATS1:ENST00000253339.5:exon3:c.A1817G:p.E606G,LATS1:ENST00000392273.3:exon4:c.A1817G:p.E606G,LATS1:ENST00000543571.1:exon4:c.A1817G:p.E606G		exonic	nonsynonymous SNV	c.A1817G	p.E606G	LATS1	0	0	0	0.00124	0.0012
6	152473122	C	T	PASS	SYNE1:ENST00000354674.4:exon5:c.G749A:p.R250H,SYNE1:ENST00000539504.1:exon5:c.G749A:p.R250H,SYNE1:ENST00000367257.4:exon14:c.G2222A:p.R741H,SYNE1:ENST00000367251.3:exon19:c.G3050A:p.R1017H,SYNE1:ENST00000356820.4:exon49:c.G7856A:p.R2619H,SYNE1:ENST00000423061.1:exon133:c.G24071A:p.R8024H,SYNE1:ENST00000265368.4:exon134:c.G24284A:p.R8095H,SYNE1:ENST00000367255.5:exon134:c.G24284A:p.R8095H,SYNE1:EN…		exonic	nonsynonymous SNV	c.G23120A	p.R7707H	SYNE1	0	0	0	0	0
6	152774704	G	A	PASS	SYNE1:ENST00000495090.2:exon12:c.C1745T:p.T582M		exonic	nonsynonymous SNV	c.C1745T	p.T582M	SYNE1	0.0006	0.0011	0.000798722	0	0.0007
6	154727676	C	G	PASS	CNKSR3:ENST00000433165.2:exon10:c.G955C:p.V319L,CNKSR3:ENST00000479339.1:exon13:c.G1240C:p.V414L,CNKSR3:ENST00000607772.1:exon13:c.G1480C:p.V494L		exonic	nonsynonymous SNV	c.G955C	p.V319L	CNKSR3	0	0	0	0.000414	0
6	157099720	-	GGC	PASS	ARID1B:ENST00000275248.4:exon1:c.483_484insGGC:p.G161delinsGG,ARID1B:ENST00000346085.5:exon1:c.657_658insGGC:p.G219delinsGG,ARID1B:ENST00000350026.5:exon1:c.657_658insGGC:p.G219delinsGG,ARID1B:ENST00000367148.1:exon1:c.657_658insGGC:p.G219delinsGG		exonic	nonframeshift insertion	c.657_658insGGC	p.G219delinsGG	ARID1B	0	0	0	0.00092	0
6	157099907	C	A	PASS	ARID1B:ENST00000275248.4:exon1:c.C670A:p.P224T,ARID1B:ENST00000346085.5:exon1:c.C844A:p.P282T,ARID1B:ENST00000350026.5:exon1:c.C844A:p.P282T,ARID1B:ENST00000367148.1:exon1:c.C844A:p.P282T		exonic	nonsynonymous SNV	c.C844A	p.P282T	ARID1B	0	0	0	0	0
6	158517193	C	T	PASS	SYNJ2:ENST00000367112.1:exon10:c.C1543T:p.L515F,SYNJ2:ENST00000367122.2:exon26:c.C4153T:p.L1385F,SYNJ2:ENST00000355585.4:exon27:c.C4288T:p.L1430F		exonic	nonsynonymous SNV	c.C4288T	p.L1430F	SYNJ2	0.0003	0.0044	0.000798722	0.000826	0.0007
6	166921704	C	T	PASS	RPS6KA2:ENST00000265678.4:exon5:c.G446A:p.R149Q,RPS6KA2:ENST00000405189.3:exon5:c.G179A:p.R60Q,RPS6KA2:ENST00000481261.2:exon5:c.G179A:p.R60Q,RPS6KA2:ENST00000507350.1:exon5:c.G179A:p.R60Q,RPS6KA2:ENST00000507371.1:exon5:c.G398A:p.R133Q,RPS6KA2:ENST00000512860.1:exon5:c.G179A:p.R60Q,RPS6KA2:ENST00000503859.1:exon6:c.G470A:p.R157Q,RPS6KA2:ENST00000510118.1:exon7:c.G521A:p.R174Q		exonic	nonsynonymous SNV	c.G446A	p.R149Q	RPS6KA2	1.143e-05	0	0	0	0.0003
6	168709782	G	T	PASS		ENST00000366795.3:exon4:c.659-4C>A,ENST00000610183.1:exon3:c.149-4C>A	splicing				DACT2	0	0	0	0	0.0002
7	195601	C	T	PASS	FAM20C:ENST00000313766.5:exon2:c.C653T:p.A218V		exonic	nonsynonymous SNV	c.C653T	p.A218V	FAM20C	0.0003	0.0047	0.000798722	0.007095	0.0064
7	926774	C	A	PASS	GET4:ENST00000426056.1:exon1:c.C79A:p.P27T		exonic	nonsynonymous SNV	c.C79A	p.P27T	GET4	0	0	0	0	0.0048
7	935030	A	G	PASS	GET4:ENST00000407192.1:exon8:c.A796G:p.S266G,GET4:ENST00000265857.3:exon9:c.A955G:p.S319G		exonic	nonsynonymous SNV	c.A955G	p.S319G	GET4	2.249e-05	0.0004	0	0.00416	0.0028
7	1515654	G	A	PASS	INTS1:ENST00000404767.3:exon39:c.C5432T:p.P1811L,INTS1:ENST00000389470.4:exon40:c.C6044T:p.P2015L		exonic	nonsynonymous SNV	c.C6044T	p.P2015L	INTS1	0	0	0	0	0.0002
7	1526380	G	A	PASS	INTS1:ENST00000404767.3:exon22:c.C2857T:p.R953C,INTS1:ENST00000389470.4:exon23:c.C3286T:p.R1096C		exonic	nonsynonymous SNV	c.C3286T	p.R1096C	INTS1	0	0	0	0	0
7	4304952	G	T	PASS	SDK1:ENST00000389531.3:exon44:c.G6518T:p.G2173V,SDK1:ENST00000404826.2:exon45:c.G6578T:p.G2193V		exonic	nonsynonymous SNV	c.G6518T	p.G2173V	SDK1	0	0	0	0	0
7	5416530	G	T	PASS	TNRC18:ENST00000413081.1:exon4:c.C762A:p.D254E,TNRC18:ENST00000399537.4:exon8:c.C2556A:p.D852E,TNRC18:ENST00000430969.1:exon8:c.C2556A:p.D852E		exonic	nonsynonymous SNV	c.C2556A	p.D852E	TNRC18	0	0	0	0.000414	0
7	6212447	G	T	PASS	CYTH3:ENST00000396741.2:exon1:c.C109A:p.Q37K		exonic	nonsynonymous SNV	c.C109A	p.Q37K	CYTH3	0	0	0	0	0
7	12384097	-	A	PASS		ENST00000275358.3:exon20:c.3887-2->T,ENST00000452576.2:exon21:c.4560-2->T,ENST00000521169.1:exon17:c.3324-2->T	splicing				VWDE	0.0008	0	0	0.000827	0
7	12412691	C	T	PASS	VWDE:ENST00000275358.3:exon10:c.G1499A:p.R500H,VWDE:ENST00000452576.2:exon10:c.G1499A:p.R500H		exonic	nonsynonymous SNV	c.G1499A	p.R500H	VWDE	0	0	0	0.000414	0.0012
7	29186462	T	C	PASS		ENST00000439384.1:exon2:c.163-3T>C,ENST00000539406.1:exon2:c.163-3T>C	splicing				CHN2	0	0	0	0	0
7	44152475	G	A	PASS	AEBP1:ENST00000450684.2:exon5:c.G1261A:p.V421I,AEBP1:ENST00000223357.3:exon18:c.G2536A:p.V846I		exonic	nonsynonymous SNV	c.G2536A	p.V846I	AEBP1	2.24e-05	0.0004	0.000199681	0	0
7	44156067	C	T	PASS	POLD2:ENST00000436400.1:exon1:c.G43A:p.A15T,POLD2:ENST00000436844.1:exon5:c.G577A:p.A193T,POLD2:ENST00000223361.3:exon6:c.G823A:p.A275T,POLD2:ENST00000452185.1:exon7:c.G823A:p.A275T,POLD2:ENST00000406581.2:exon8:c.G823A:p.A275T		exonic	nonsynonymous SNV	c.G823A	p.A275T	POLD2	0	0	0	0	0
7	65446986	T	C	PASS	GUSB:ENST00000304895.4:exon1:c.A185G:p.Q62R,GUSB:ENST00000345660.6:exon1:c.A185G:p.Q62R,GUSB:ENST00000421103.1:exon1:c.A185G:p.Q62R,GUSB:ENST00000430730.1:exon1:c.A185G:p.Q62R,GUSB:ENST00000446111.1:exon1:c.A185G:p.Q62R,GUSB:ENST00000447929.1:exon1:c.A185G:p.Q62R		exonic	nonsynonymous SNV	c.A185G	p.Q62R	GUSB	6.45e-05	0.0004	0.000399361	0	0.0005
7	73507611	G	A	PASS	LIMK1:ENST00000538333.3:exon1:c.G32A:p.R11H		exonic	nonsynonymous SNV	c.G32A	p.R11H	LIMK1	0	0	0	0.002609	0.0067
7	82586149	G	A	PASS	PCLO:ENST00000333891.9:exon5:c.C4120T:p.L1374F,PCLO:ENST00000423517.2:exon5:c.C4120T:p.L1374F		exonic	nonsynonymous SNV	c.C4120T	p.L1374F	PCLO	1.115e-05	0.0002	0.000199681	0	0
7	82595652	G	A	PASS	PCLO:ENST00000333891.9:exon4:c.C3452T:p.P1151L,PCLO:ENST00000423517.2:exon4:c.C3452T:p.P1151L		exonic	nonsynonymous SNV	c.C3452T	p.P1151L	PCLO	2.221e-05	0.0002	0	0.00579	0.0056
7	87051517	C	T	PASS	ABCB4:ENST00000453593.1:exon17:c.G2236A:p.V746M,ABCB4:ENST00000545634.1:exon17:c.G2236A:p.V746M,ABCB4:ENST00000265723.4:exon18:c.G2236A:p.V746M,ABCB4:ENST00000358400.3:exon18:c.G2236A:p.V746M,ABCB4:ENST00000359206.3:exon18:c.G2236A:p.V746M		exonic	nonsynonymous SNV	c.G2236A	p.V746M	ABCB4	0	0	0	0.000414	0
7	100276124	A	T	PASS	GNB2:ENST00000427895.1:exon5:c.A503T:p.N168I,GNB2:ENST00000419828.1:exon6:c.A503T:p.N168I,GNB2:ENST00000393924.1:exon8:c.A803T:p.N268I,GNB2:ENST00000424361.1:exon8:c.A671T:p.N224I,GNB2:ENST00000436220.1:exon8:c.A671T:p.N224I,GNB2:ENST00000303210.4:exon9:c.A803T:p.N268I,GNB2:ENST00000393926.1:exon9:c.A803T:p.N268I		exonic	nonsynonymous SNV	c.A803T	p.N268I	GNB2	2.216e-05	0	0	0	0
7	100482099	C	T	PASS	SRRT:ENST00000347433.4:exon7:c.C868T:p.R290W,SRRT:ENST00000388793.4:exon7:c.C868T:p.R290W,SRRT:ENST00000432932.1:exon7:c.C868T:p.R290W,SRRT:ENST00000457580.2:exon7:c.C868T:p.R290W		exonic	nonsynonymous SNV	c.C868T	p.R290W	SRRT	0.0001	0.0002	0	0.000423	0
7	100731486	G	A	PASS	TRIM56:ENST00000306085.6:exon3:c.G893A:p.R298Q		exonic	nonsynonymous SNV	c.G893A	p.R298Q	TRIM56	0	0	0	0	0
7	114271579	-	CAGCAG	PASS		ENST00000412402.1:exon10:c.782-4->CAGCAG,ENST00000440349.1:exon12:c.1034-4->CAGCAG,ENST00000393500.3:exon12:c.373-4->CAGCAG,ENST00000441290.2:exon12:c.707-4->CAGCAG,ENST00000393494.2:exon6:c.598-4->CAGCAG,ENST00000403559.4:exon7:c.649-4->CAGCAG,ENST000004	splicing				FOXP2	0.0002	0	0	0	0
7	114282677	A	T	PASS	FOXP2:ENST00000393491.3:exon4:c.A712T:p.S238C,FOXP2:ENST00000360232.4:exon6:c.A988T:p.S330C,FOXP2:ENST00000350908.4:exon7:c.A988T:p.S330C,FOXP2:ENST00000378237.3:exon7:c.A988T:p.S330C,FOXP2:ENST00000390668.3:exon7:c.A1060T:p.S354C,FOXP2:ENST00000393494.2:exon7:c.A988T:p.S330C,FOXP2:ENST00000393498.2:exon7:c.A925T:p.S309C,FOXP2:ENST00000393489.3:exon8:c.A712T:p.S238C,FOXP2:ENST00000403559.4:exon8:…		exonic;splicing	nonsynonymous SNV	c.A1039T	p.S347C	FOXP2	0	0	0	0	0
7	116411986	C	T	PASS	MET:ENST00000318493.6:exon14:c.C3025T:p.P1009S,MET:ENST00000397752.3:exon14:c.C2971T:p.P991S		exonic	nonsynonymous SNV	c.C3025T	p.P1009S	MET	4.46e-05	0.0007	0	0.001241	0.0002
7	122526285	G	C	PASS	CADPS2:ENST00000313070.7:exon1:c.C107G:p.P36R,CADPS2:ENST00000334010.7:exon1:c.C107G:p.P36R,CADPS2:ENST00000412584.2:exon1:c.C107G:p.P36R,CADPS2:ENST00000449022.2:exon1:c.C107G:p.P36R		exonic	nonsynonymous SNV	c.C107G	p.P36R	CADPS2	0	0	0	0.004121	0.0049
7	126883237	A	G	PASS	GRM8:ENST00000341617.3:exon1:c.T22C:p.S8P,GRM8:ENST00000405249.1:exon1:c.T22C:p.S8P,GRM8:ENST00000444921.2:exon1:c.T22C:p.S8P,GRM8:ENST00000339582.2:exon2:c.T22C:p.S8P,GRM8:ENST00000358373.3:exon2:c.T22C:p.S8P,GRM8:ENST00000412160.1:exon2:c.T22C:p.S8P,GRM8:ENST00000457830.1:exon2:c.T22C:p.S8P,GRM8:ENST00000472701.1:exon2:c.T22C:p.S8P		exonic	nonsynonymous SNV	c.T22C	p.S8P	GRM8	0	0	0	0	0
7	127999408	C	A	PASS	PRRT4:ENST00000435512.1:exon2:c.G638T:p.R213L,PRRT4:ENST00000489517.1:exon2:c.G638T:p.R213L,PRRT4:ENST00000489835.2:exon2:c.G638T:p.R213L,PRRT4:ENST00000535159.1:exon2:c.G638T:p.R213L,PRRT4:ENST00000446477.2:exon3:c.G638T:p.R213L		exonic	nonsynonymous SNV	c.G638T	p.R213L	PRRT4	0.0001	0.0022	0	0.003731	0.002
7	128865101	G	T	PASS	AHCYL2:ENST00000325006.3:exon1:c.G184T:p.V62F,AHCYL2:ENST00000446544.2:exon1:c.G184T:p.V62F		exonic	nonsynonymous SNV	c.G184T	p.V62F	AHCYL2	0	0	0	0	0
7	131888149	GTT	-	PASS	PLXNA4:ENST00000321063.4:exon11:c.2326_2328del:p.776_776del,PLXNA4:ENST00000359827.3:exon11:c.2326_2328del:p.776_776del		exonic	nonframeshift deletion	c.2326_2328del	p.776_776del	PLXNA4	0	0	0	0	0
7	133580451	C	A	PASS	EXOC4:ENST00000545148.1:exon4:c.C664A:p.L222I,EXOC4:ENST00000253861.4:exon12:c.C1834A:p.L612I,EXOC4:ENST00000539845.1:exon12:c.C1531A:p.L511I		exonic	nonsynonymous SNV	c.C1834A	p.L612I	EXOC4	7.715e-05	0.0012	0.000399361	0.003306	0.0056
7	135261845	G	C	PASS	NUP205:ENST00000285968.6:exon5:c.G617C:p.R206T,NUP205:ENST00000440390.2:exon5:c.G28C:p.E10Q		exonic;splicing	nonsynonymous SNV	c.G617C	p.R206T	NUP205	0	0	0	0	0.0005
7	140774381	A	C	PASS	TMEM178B:ENST00000565468.1:exon1:c.A271C:p.M91L		exonic	nonsynonymous SNV	c.A271C	p.M91L	TMEM178B	0	0	0	0.000443	0
7	149171572	C	A	PASS	ZNF746:ENST00000340622.3:exon7:c.G1838T:p.S613I,ZNF746:ENST00000458143.2:exon7:c.G1841T:p.S614I		exonic	nonsynonymous SNV	c.G1838T	p.S613I	ZNF746	3.008e-05	0.0004	0	0	0.0005
7	151842355	T	C	PASS	KMT2C:ENST00000424877.1:exon13:c.A3908G:p.N1303S,KMT2C:ENST00000262189.6:exon54:c.A14057G:p.N4686S,KMT2C:ENST00000355193.2:exon55:c.A14228G:p.N4743S		exonic	nonsynonymous SNV	c.A14057G	p.N4686S	KMT2C	0.0003	0.0041	0.000599042	0.002073	0.0015
7	154585901	G	A	PASS	DPP6:ENST00000427557.1:exon9:c.G928A:p.V310I,DPP6:ENST00000332007.3:exon11:c.G1063A:p.V355I,DPP6:ENST00000377770.3:exon11:c.G1249A:p.V417I,DPP6:ENST00000404039.1:exon11:c.G1057A:p.V353I		exonic	nonsynonymous SNV	c.G1063A	p.V355I	DPP6	0.0002	0.0021	0.000599042	0	0.0054
7	155534794	A	C	PASS	RBM33:ENST00000401878.3:exon13:c.A2331C:p.E777D		exonic	nonsynonymous SNV	c.A2331C	p.E777D	RBM33	5.15e-05	0.0008	0	0.000413	0.0002
7	156556481	T	C	PASS	LMBR1:ENST00000434503.1:exon3:c.A148G:p.S50G		exonic	nonsynonymous SNV	c.A148G	p.S50G	LMBR1	9.939e-05	0.0009	0.000199681	0	0.0005
8	2857629	G	A	PASS	CSMD1:ENST00000542608.1:exon52:c.C7880T:p.P2627L,CSMD1:ENST00000400186.3:exon53:c.C7883T:p.P2628L,CSMD1:ENST00000537824.1:exon53:c.C8054T:p.P2685L,CSMD1:ENST00000602723.1:exon53:c.C7883T:p.P2628L,CSMD1:ENST00000520002.1:exon54:c.C8057T:p.P2686L,CSMD1:ENST00000602557.1:exon54:c.C8057T:p.P2686L		exonic	nonsynonymous SNV	c.C7883T	p.P2628L	CSMD1	0.0001	0.0013	0.000199681	0.000414	0.002
8	4277556	C	G	PASS	CSMD1:ENST00000400186.3:exon3:c.G334C:p.V112L,CSMD1:ENST00000520002.1:exon3:c.G334C:p.V112L,CSMD1:ENST00000537824.1:exon3:c.G334C:p.V112L,CSMD1:ENST00000539096.1:exon3:c.G334C:p.V112L,CSMD1:ENST00000542608.1:exon3:c.G334C:p.V112L,CSMD1:ENST00000602557.1:exon3:c.G334C:p.V112L,CSMD1:ENST00000602723.1:exon3:c.G334C:p.V112L		exonic	nonsynonymous SNV	c.G334C	p.V112L	CSMD1	0	0	0	0	0.0002
8	9413813	G	A	PASS	TNKS:ENST00000310430.6:exon1:c.G364A:p.G122S,TNKS:ENST00000520408.1:exon1:c.G364A:p.G122S,TNKS:ENST00000522110.1:exon1:c.G364A:p.G122S		exonic	nonsynonymous SNV	c.G364A	p.G122S	TNKS	5.51e-05	0.0009	0	0.002479	0.0007
8	9473087	C	T	PASS		ENST00000520408.1:exon3:c.899-5C>T,ENST00000310430.6:exon3:c.899-5C>T,ENST00000518281.1:exon3:c.188-5C>T	splicing				TNKS	0	0	0	0	0
8	11174294	G	A	PASS	MTMR9:ENST00000221086.3:exon8:c.G1226A:p.R409H,MTMR9:ENST00000526292.1:exon8:c.G971A:p.R324H		exonic	nonsynonymous SNV	c.G1226A	p.R409H	MTMR9	0.0001	0.0016	0	0.009504	0.0051
8	22472985	G	A	PASS	CCAR2:ENST00000522599.1:exon5:c.G707A:p.R236Q,CCAR2:ENST00000520861.1:exon8:c.G278A:p.R93Q,CCAR2:ENST00000308511.4:exon12:c.G1253A:p.R418Q,CCAR2:ENST00000389279.3:exon12:c.G1253A:p.R418Q		exonic	nonsynonymous SNV	c.G1253A	p.R418Q	CCAR2	0.0002	0.0034	0.000798722	0.000414	0
8	29043913	AA	-	PASS	KIF13B:ENST00000521515.1:exon6:c.392_393del:p.F131fs,KIF13B:ENST00000524189.1:exon6:c.392_393del:p.F131fs		exonic	frameshift deletion	c.392_393del	p.F131fs	KIF13B	1.11e-05	0	0	0	0
8	41530247	G	A	PASS	ANK1:ENST00000289734.7:exon38:c.C4721T:p.T1574M,ANK1:ENST00000347528.4:exon38:c.C4721T:p.T1574M,ANK1:ENST00000352337.4:exon38:c.C4721T:p.T1574M,ANK1:ENST00000379758.2:exon38:c.C4721T:p.T1574M,ANK1:ENST00000396942.1:exon38:c.C4721T:p.T1574M,ANK1:ENST00000396945.1:exon38:c.C4721T:p.T1574M,ANK1:ENST00000265709.8:exon39:c.C4844T:p.T1615M		exonic	nonsynonymous SNV	c.C4844T	p.T1615M	ANK1	4.545e-05	0.0002	0	0.001653	0.0037
8	41798389	T	C	PASS	KAT6A:ENST00000418721.1:exon8:c.A1750G:p.I584V,KAT6A:ENST00000265713.2:exon15:c.A3010G:p.I1004V,KAT6A:ENST00000396930.3:exon16:c.A3010G:p.I1004V,KAT6A:ENST00000406337.1:exon16:c.A3010G:p.I1004V		exonic	nonsynonymous SNV	c.A3010G	p.I1004V	KAT6A	0.0005	0	0.000798722	0	0
8	42927368	A	G	PASS	FNTA:ENST00000342116.4:exon3:c.A350G:p.Q117R,FNTA:ENST00000525699.1:exon4:c.A98G:p.Q33R,FNTA:ENST00000533336.1:exon4:c.A365G:p.Q122R,FNTA:ENST00000302279.3:exon5:c.A551G:p.Q184R,FNTA:ENST00000529687.1:exon5:c.A98G:p.Q33R,FNTA:ENST00000531266.1:exon5:c.A497G:p.Q166R,RP11-598P20.5:ENST00000534420.1:exon5:c.A422G:p.Q141R		exonic	nonsynonymous SNV	c.A551G	p.Q184R	FNTA	1.11e-05	0.0002	0	0.000826	0.002
8	48879968	C	T	PASS	MCM4:ENST00000520637.1:exon3:c.C251T:p.T84I,MCM4:ENST00000262105.2:exon9:c.C1097T:p.T366I,MCM4:ENST00000523944.1:exon10:c.C1097T:p.T366I		exonic	nonsynonymous SNV	c.C1097T	p.T366I	MCM4	2.205e-05	0.0004	0	0.00124	0.0017
8	71069365	T	G	PASS	NCOA2:ENST00000452400.2:exon11:c.A1235C:p.N412T,NCOA2:ENST00000518287.2:exon11:c.A1235C:p.N412T		exonic	nonsynonymous SNV	c.A1235C	p.N412T	NCOA2	0.0005	0.0072	0.000998403	0.00207	0.0027
8	77763421	C	T	PASS	ZFHX4:ENST00000518282.1:exon9:c.C4186T:p.R1396W,ZFHX4:ENST00000050961.6:exon10:c.C4129T:p.R1377W,ZFHX4:ENST00000455469.2:exon10:c.C4129T:p.R1377W,ZFHX4:ENST00000521891.2:exon10:c.C4264T:p.R1422W		exonic	nonsynonymous SNV	c.C4129T	p.R1377W	ZFHX4	0.0001	0	0.000199681	0.000826	0.0002
8	77763736	C	T	PASS	ZFHX4:ENST00000518282.1:exon9:c.C4501T:p.P1501S,ZFHX4:ENST00000050961.6:exon10:c.C4444T:p.P1482S,ZFHX4:ENST00000455469.2:exon10:c.C4444T:p.P1482S,ZFHX4:ENST00000521891.2:exon10:c.C4579T:p.P1527S		exonic	nonsynonymous SNV	c.C4444T	p.P1482S	ZFHX4	1.121e-05	0.0002	0	0	0.0007
8	98289721	C	T	PASS	TSPYL5:ENST00000322128.3:exon1:c.G352A:p.A118T		exonic	nonsynonymous SNV	c.G352A	p.A118T	TSPYL5	0.0087	0	0.00419329	0	0.0002
8	113599431	C	T	PASS	CSMD3:ENST00000339701.3:exon10:c.G1769A:p.G590E,CSMD3:ENST00000455883.2:exon22:c.G3437A:p.G1146E,CSMD3:ENST00000297405.5:exon23:c.G3749A:p.G1250E,CSMD3:ENST00000352409.3:exon23:c.G3749A:p.G1250E,CSMD3:ENST00000343508.3:exon24:c.G3629A:p.G1210E		exonic	nonsynonymous SNV	c.G3749A	p.G1250E	CSMD3	0	0	0	0	0
8	113657350	T	C	PASS	CSMD3:ENST00000339701.3:exon7:c.A1318G:p.T440A,CSMD3:ENST00000455883.2:exon19:c.A2986G:p.T996A,CSMD3:ENST00000297405.5:exon20:c.A3298G:p.T1100A,CSMD3:ENST00000352409.3:exon20:c.A3298G:p.T1100A,CSMD3:ENST00000343508.3:exon21:c.A3178G:p.T1060A		exonic	nonsynonymous SNV	c.A3298G	p.T1100A	CSMD3	0	0	0	0	0
8	145107923	G	A	PASS	OPLAH:ENST00000426825.1:exon21:c.C2981T:p.S994F		exonic	nonsynonymous SNV	c.C2981T	p.S994F	OPLAH	8.463e-05	0.001	0.000399361	0.000416	0
8	145741388	C	G	PASS	RECQL4:ENST00000428558.2:exon5:c.G1115C:p.R372T		exonic	nonsynonymous SNV	c.G1115C	p.R372T	RECQL4	0.0003	0.0047	0.000998403	0.004146	0.0035
8	145772589	G	T	PASS	ARHGAP39:ENST00000276826.5:exon4:c.C1881A:p.F627L,ARHGAP39:ENST00000377307.2:exon4:c.C1881A:p.F627L,ARHGAP39:ENST00000540274.1:exon5:c.C1881A:p.F627L		exonic	nonsynonymous SNV	c.C1881A	p.F627L	ARHGAP39	3.742e-05	0.0006	0.000399361	0.004139	0.0015
9	14722456	C	A	PASS	CER1:ENST00000380911.3:exon1:c.G215T:p.G72V		exonic	nonsynonymous SNV	c.G215T	p.G72V	CER1	0.0012	0.0009	0.00179712	0.003719	0.0068
9	25678246	T	G	PASS	TUSC1:ENST00000358022.3:exon1:c.A74C:p.D25A		exonic	nonsynonymous SNV	c.A74C	p.D25A	TUSC1	0.0003	0	0	0.002267	0
9	35704426	C	T	PASS	TLN1:ENST00000540444.1:exon43:c.G5632A:p.A1878T,TLN1:ENST00000314888.9:exon45:c.G5950A:p.A1984T		exonic	nonsynonymous SNV	c.G5950A	p.A1984T	TLN1	0.0044	0	0.00978435	0	0
9	35801757	G	A	PASS	NPR2:ENST00000342694.2:exon8:c.G1554A:p.S518S		exonic;splicing	synonymous SNV	c.G1554A	p.S518S	NPR2	7.713e-05	0	0.000199681	0	0.0005
9	36219937	C	G	PASS	GNE:ENST00000539208.1:exon8:c.G1384C:p.V462L,GNE:ENST00000447283.2:exon9:c.G1492C:p.V498L,GNE:ENST00000539815.1:exon9:c.G1714C:p.V572L,GNE:ENST00000543356.2:exon9:c.G1699C:p.V567L,GNE:ENST00000377902.5:exon10:c.G1714C:p.V572L,GNE:ENST00000396594.3:exon10:c.G1807C:p.V603L		exonic	nonsynonymous SNV	c.G1714C	p.V572L	GNE	3.306e-05	0.0005	0.000199681	0.001653	0.001
9	79836172	A	G	PASS	VPS13A:ENST00000357409.5:exon13:c.A1061G:p.H354R,VPS13A:ENST00000360280.3:exon13:c.A1061G:p.H354R,VPS13A:ENST00000376634.4:exon13:c.A1061G:p.H354R,VPS13A:ENST00000376636.3:exon13:c.A1061G:p.H354R		exonic	nonsynonymous SNV	c.A1061G	p.H354R	VPS13A	2.216e-05	0.0002	0.000199681	0.00091	0
9	86292837	A	G	PASS	UBQLN1:ENST00000529923.1:exon3:c.T301C:p.S101P,UBQLN1:ENST00000257468.7:exon6:c.T910C:p.S304P,UBQLN1:ENST00000376395.4:exon6:c.T910C:p.S304P		exonic	nonsynonymous SNV	c.T910C	p.S304P	UBQLN1	0	0	0	0	0
9	96021409	A	C	PASS	WNK2:ENST00000297954.4:exon11:c.A2579C:p.K860T,WNK2:ENST00000349097.3:exon11:c.A1415C:p.K472T,WNK2:ENST00000395477.2:exon11:c.A2579C:p.K860T,WNK2:ENST00000427277.2:exon11:c.A1415C:p.K472T		exonic	nonsynonymous SNV	c.A2579C	p.K860T	WNK2	0	0	0	0	0
9	107602733	G	T	PASS	ABCA1:ENST00000374736.3:exon9:c.C881A:p.S294Y		exonic	nonsynonymous SNV	c.C881A	p.S294Y	ABCA1	0	0	0	0	0
9	111870749	T	C	PASS	TMEM245:ENST00000374586.3:exon2:c.A681G:p.I227M		exonic	nonsynonymous SNV	c.A681G	p.I227M	TMEM245	0	0	0	0	0
9	126214630	T	C	PASS		ENST00000373624.2:exon17:c.1228-4A>G,ENST00000542603.1:exon8:c.454-4A>G,ENST00000394219.3:exon15:c.1132-4A>G,ENST00000373620.3:exon17:c.1228-4A>G,ENST00000394215.2:exon16:c.1138-4A>G,ENST00000373618.1:exon16:c.1132-4A>G	splicing				DENND1A	0.0002	0.0025	0.000199681	0.003322	0.0012
9	128099303	A	G	PASS	GAPVD1:ENST00000312123.9:exon13:c.A2372G:p.H791R,GAPVD1:ENST00000394083.2:exon14:c.A2372G:p.H791R,GAPVD1:ENST00000394104.2:exon14:c.A2435G:p.H812R,GAPVD1:ENST00000470056.1:exon14:c.A2435G:p.H812R,GAPVD1:ENST00000394105.2:exon15:c.A2516G:p.H839R,GAPVD1:ENST00000467750.1:exon15:c.A2435G:p.H812R,GAPVD1:ENST00000297933.6:exon16:c.A2435G:p.H812R,GAPVD1:ENST00000495955.1:exon16:c.A2435G:p.H812R		exonic	nonsynonymous SNV	c.A2435G	p.H812R	GAPVD1	1.104e-05	0.0002	0	0.001442	0.0002
9	131503088	G	C	PASS	ZER1:ENST00000291900.2:exon12:c.C1816G:p.P606A		exonic	nonsynonymous SNV	c.C1816G	p.P606A	ZER1	4.408e-05	0.0007	0.000399361	0.003347	0.0084
9	131516123	C	T	PASS	ZER1:ENST00000291900.2:exon3:c.G274A:p.V92M,ZER1:ENST00000414921.1:exon3:c.G274A:p.V92M,ZER1:ENST00000427848.1:exon3:c.G274A:p.V92M		exonic	nonsynonymous SNV	c.G274A	p.V92M	ZER1	0	0	0	0	0
9	131730918	A	G	PASS	NUP188:ENST00000372577.2:exon9:c.A719G:p.K240R		exonic	nonsynonymous SNV	c.A719G	p.K240R	NUP188	0	0	0	0	0
9	134455020	C	T	PASS	RAPGEF1:ENST00000372189.3:exon24:c.G3098A:p.R1033Q,RAPGEF1:ENST00000372190.3:exon24:c.G3152A:p.R1051Q,RAPGEF1:ENST00000372195.1:exon24:c.G3149A:p.R1050Q		exonic	nonsynonymous SNV	c.G3098A	p.R1033Q	RAPGEF1	7.881e-05	0.0005	0.000199681	0.002893	0.0022
9	136654382	G	A	PASS	VAV2:ENST00000371851.1:exon13:c.C1257T:p.D419D,VAV2:ENST00000406606.3:exon13:c.C1257T:p.D419D,VAV2:ENST00000371850.3:exon14:c.C1272T:p.D424D		exonic;splicing	synonymous SNV	c.C1272T	p.D424D	VAV2	1.104e-05	0.0002	0	0	0.0002
9	138712707	G	A	PASS	CAMSAP1:ENST00000312405.6:exon9:c.C2966T:p.P989L,CAMSAP1:ENST00000389532.4:exon11:c.C3800T:p.P1267L,CAMSAP1:ENST00000409386.3:exon12:c.C3833T:p.P1278L		exonic	nonsynonymous SNV	c.C2966T	p.P989L	CAMSAP1	0.0008	0.004	0.000599042	0.002502	0.0027
9	138903600	A	C	PASS	NACC2:ENST00000371753.1:exon5:c.T1526G:p.L509R,NACC2:ENST00000277554.2:exon6:c.T1526G:p.L509R		exonic	nonsynonymous SNV	c.T1526G	p.L509R	NACC2	0.0003	0.0047	0.000599042	0.000421	0
9	139137438	A	T	PASS	QSOX2:ENST00000358701.5:exon1:c.T212A:p.V71E		exonic	nonsynonymous SNV	c.T212A	p.V71E	QSOX2	3.048e-05	0.0005	0	0	0
9	139902962	C	T	PASS	ABCA2:ENST00000448336.1:exon4:c.G428A:p.R143Q,ABCA2:ENST00000490486.1:exon5:c.G458A:p.R153Q,ABCA2:ENST00000371605.3:exon47:c.G7178A:p.R2393Q,ABCA2:ENST00000265662.5:exon48:c.G7181A:p.R2394Q,ABCA2:ENST00000341511.6:exon48:c.G7181A:p.R2394Q		exonic	nonsynonymous SNV	c.G7181A	p.R2394Q	ABCA2	0.001	0.0006	0.000199681	0.000426	0
9	140093464	G	A	PASS	TPRN:ENST00000321773.2:exon1:c.C1517T:p.T506I,TPRN:ENST00000333046.4:exon1:c.C1094T:p.T365I,TPRN:ENST00000409012.4:exon1:c.C1700T:p.T567I		exonic	nonsynonymous SNV	c.C1094T	p.T365I	TPRN	0.0001	0.0021	0.000599042	0.001812	0.0013
10	6557001	C	T	PASS	PRKCQ:ENST00000263125.5:exon2:c.G97A:p.V33I,PRKCQ:ENST00000397176.2:exon2:c.G97A:p.V33I		exonic	nonsynonymous SNV	c.G97A	p.V33I	PRKCQ	5.516e-05	0	0	0	0
10	15256563	G	C	PASS	FAM171A1:ENST00000378116.4:exon8:c.C1024G:p.L342V		exonic	nonsynonymous SNV	c.C1024G	p.L342V	FAM171A1	0.0001	0.0016	0.000199681	0.002076	0.0012
10	22839602	T	C	PASS	PIP4K2A:ENST00000604912.1:exon4:c.A316G:p.K106E,PIP4K2A:ENST00000323883.7:exon5:c.A358G:p.K120E,PIP4K2A:ENST00000376573.4:exon7:c.A778G:p.K260E,PIP4K2A:ENST00000545335.1:exon7:c.A601G:p.K201E		exonic	nonsynonymous SNV	c.A778G	p.K260E	PIP4K2A	0	0	0	0	0
10	23609717	T	G	PASS	C10orf67:ENST00000323327.4:exon4:c.A502C:p.N168H,C10orf67:ENST00000376500.1:exon4:c.A352C:p.N118H		exonic	nonsynonymous SNV	c.A502C	p.N168H	C10orf67	8.386e-05	0.0012	0.000199681	0	0
10	24832622	A	T	PASS	KIAA1217:ENST00000376451.2:exon14:c.A3472T:p.M1158L,KIAA1217:ENST00000376454.3:exon19:c.A4423T:p.M1475L		exonic	nonsynonymous SNV	c.A4423T	p.M1475L	KIAA1217	5.544e-05	0.0009	0	0.001245	0.0017
10	26513539	T	C	PASS	GAD2:ENST00000376248.1:exon4:c.T341C:p.I114T,GAD2:ENST00000259271.3:exon6:c.T683C:p.I228T,GAD2:ENST00000376261.3:exon6:c.T683C:p.I228T		exonic	nonsynonymous SNV	c.T683C	p.I228T	GAD2	0.0026	0.0066	0.00638978	0.004132	0.0037
10	26513539	T	C	PASS	GAD2:ENST00000376248.1:exon4:c.T341C:p.I114T,GAD2:ENST00000259271.3:exon6:c.T683C:p.I228T,GAD2:ENST00000376261.3:exon6:c.T683C:p.I228T		exonic	nonsynonymous SNV	c.T683C	p.I228T	GAD2	0.0026	0.0066	0.00638978	0.004132	0.0037
10	26785321	G	C	PASS		ENST00000376236.4:exon4:c.160+1G>C,ENST00000356785.4:exon4:c.160+1G>C	splicing				APBB1IP	0	0	0	0	0
10	34625160	T	A	PASS	PARD3:ENST00000544292.1:exon13:c.A1720T:p.T574S,PARD3:ENST00000374790.3:exon16:c.A2401T:p.T801S,PARD3:ENST00000545260.1:exon16:c.A2311T:p.T771S,PARD3:ENST00000350537.4:exon17:c.A2443T:p.T815S,PARD3:ENST00000374776.1:exon17:c.A2443T:p.T815S,PARD3:ENST00000545693.1:exon17:c.A2533T:p.T845S,PARD3:ENST00000340077.5:exon18:c.A2572T:p.T858S,PARD3:ENST00000346874.4:exon18:c.A2581T:p.T861S,PARD3:ENST00000…		exonic	nonsynonymous SNV	c.A2572T	p.T858S	PARD3	0.0002	0.0036	0	0.003719	0.0032
10	43600424	C	T	PASS	RET:ENST00000340058.5:exon4:c.C650T:p.A217V,RET:ENST00000355710.3:exon4:c.C650T:p.A217V		exonic	nonsynonymous SNV	c.C650T	p.A217V	RET	0	0	0	0	0
10	61843291	A	G	PASS	ANK3:ENST00000355288.2:exon11:c.T1561C:p.F521L,ANK3:ENST00000280772.2:exon33:c.T4159C:p.F1387L,ANK3:ENST00000373827.2:exon34:c.T4141C:p.F1381L,ANK3:ENST00000503366.1:exon34:c.T4162C:p.F1388L		exonic	nonsynonymous SNV	c.T4141C	p.F1381L	ANK3	0	0	0	0	0
10	64944403	C	T	PASS	JMJD1C:ENST00000402544.1:exon18:c.G6215A:p.R2072H,JMJD1C:ENST00000542921.1:exon20:c.G6380A:p.R2127H,JMJD1C:ENST00000399262.2:exon21:c.G6926A:p.R2309H		exonic	nonsynonymous SNV	c.G6926A	p.R2309H	JMJD1C	3.334e-05	0	0	0	0
10	69676171	A	G	PASS	SIRT1:ENST00000403579.1:exon6:c.A1156G:p.M386V,SIRT1:ENST00000406900.1:exon7:c.A1156G:p.M386V,SIRT1:ENST00000432464.1:exon8:c.A1180G:p.M394V,SIRT1:ENST00000212015.6:exon9:c.A2065G:p.M689V		exonic	nonsynonymous SNV	c.A2065G	p.M689V	SIRT1	0	0	0	0	0
10	71139782	A	G	PASS	HK1:ENST00000298649.3:exon9:c.A1193G:p.D398G,HK1:ENST00000359426.6:exon9:c.A1196G:p.D399G,HK1:ENST00000404387.2:exon10:c.A1208G:p.D403G,HK1:ENST00000360289.2:exon13:c.A1160G:p.D387G,HK1:ENST00000448642.2:exon14:c.A1301G:p.D434G		exonic	nonsynonymous SNV	c.A1301G	p.D434G	HK1	0	0	0	0	0.0002
10	75519511	G	A	PASS	SEC24C:ENST00000546025.1:exon2:c.G14A:p.G5D,SEC24C:ENST00000411652.2:exon3:c.G14A:p.G5D,SEC24C:ENST00000345254.4:exon4:c.G440A:p.G147D,SEC24C:ENST00000465076.1:exon4:c.G440A:p.G147D,SEC24C:ENST00000339365.2:exon5:c.G440A:p.G147D		exonic	nonsynonymous SNV	c.G440A	p.G147D	SEC24C	4.594e-05	0.0007	0.000199681	0.004043	0.002
10	75579292	G	A	PASS	CAMK2G:ENST00000394762.2:exon16:c.C1196T:p.A399V,CAMK2G:ENST00000322680.3:exon17:c.C1265T:p.A422V,CAMK2G:ENST00000423381.1:exon19:c.C1361T:p.A454V		exonic;splicing	nonsynonymous SNV	c.C1265T	p.A422V	CAMK2G	0	0	0	0.001775	0.0003
10	75607845	G	A	PASS		ENST00000351293.3:exon9:c.602-5C>T,ENST00000322635.3:exon9:c.602-5C>T,ENST00000394762.2:exon9:c.602-5C>T,ENST00000423381.1:exon9:c.602-5C>T,ENST00000322680.3:exon9:c.602-5C>T,ENST00000433289.1:exon7:c.407-5C>T,ENST00000305762.7:exon9:c.602-5C>T,ENST000003	splicing				CAMK2G	7.737e-05	0.0002	0.000599042	0	0.0015
10	93609272	C	T	PASS	TNKS2:ENST00000371627.4:exon20:c.C2615T:p.P872L		exonic;splicing	nonsynonymous SNV	c.C2615T	p.P872L	TNKS2	5.564e-05	0.0009	0	0.003306	0.0046
10	104130163	A	T	PASS	GBF1:ENST00000369983.3:exon28:c.A3431T:p.D1144V		exonic	nonsynonymous SNV	c.A3431T	p.D1144V	GBF1	0	0	0	0	0
10	112540720	C	T	PASS	RBM20:ENST00000369519.3:exon2:c.C353T:p.T118I		exonic	nonsynonymous SNV	c.C353T	p.T118I	RBM20	0	0	0	0	0
10	116853556	C	T	PASS	ATRNL1:ENST00000355044.3:exon1:c.C47T:p.A16V,ATRNL1:ENST00000527407.1:exon1:c.C47T:p.A16V		exonic	nonsynonymous SNV	c.C47T	p.A16V	ATRNL1	0	0	0	0	0.0015
10	121586295	G	A	PASS	INPP5F:ENST00000369080.3:exon6:c.G572A:p.R191Q,INPP5F:ENST00000361976.2:exon20:c.G2402A:p.R801Q		exonic	nonsynonymous SNV	c.G572A	p.R191Q	INPP5F	1.108e-05	0.0002	0	0.002893	0.0005
10	129242390	A	G	PASS	DOCK1:ENST00000280333.6:exon50:c.A5197G:p.I1733V		exonic;splicing	nonsynonymous SNV	c.A5197G	p.I1733V	DOCK1	0	0	0	0	0
11	1008008	G	A	PASS		ENST00000448903.2:exon18:c.2297-4G>A,ENST00000528815.1:exon17:c.2133-4G>A	splicing				AP2A2	0.0001	0	0.000199681	0.001247	0.0007
11	1775268	C	T	PASS	CTSD:ENST00000429746.1:exon2:c.G259A:p.E87K,CTSD:ENST00000438213.1:exon6:c.G883A:p.E295K,CTSD:ENST00000236671.2:exon7:c.G928A:p.E310K		exonic	nonsynonymous SNV	c.G928A	p.E310K	CTSD	1.307e-05	0	0	0.001668	0.0026
11	2608926	A	G	PASS		ENST00000155840.5:exon9:c.1251+4A>G,ENST00000335475.5:exon9:c.870+4A>G	splicing				KCNQ1	0	0	0	0	0
11	2905968	G	A	PASS	CDKN1C:ENST00000414822.3:exon1:c.C752T:p.A251V,CDKN1C:ENST00000430149.2:exon1:c.C752T:p.A251V,CDKN1C:ENST00000313407.6:exon2:c.C719T:p.A240V,CDKN1C:ENST00000440480.2:exon2:c.C719T:p.A240V		exonic	nonsynonymous SNV	c.C719T	p.A240V	CDKN1C	1.908e-05	0	0	0.001795	0.001
11	6568843	A	G	PASS	DNHD1:ENST00000527990.2:exon19:c.A6674G:p.H2225R,DNHD1:ENST00000254579.6:exon21:c.A6674G:p.H2225R		exonic	nonsynonymous SNV	c.A6674G	p.H2225R	DNHD1	6.406e-05	0	0.000399361	0.001247	0
11	6587844	T	G	PASS	DNHD1:ENST00000525080.1:exon1:c.T8G:p.L3R,DNHD1:ENST00000527990.2:exon33:c.T11234G:p.L3745R,DNHD1:ENST00000254579.6:exon35:c.T11234G:p.L3745R		exonic	nonsynonymous SNV	c.T11234G	p.L3745R	DNHD1	0.0004	0.0049	0.000599042	0.003306	0.0039
11	9199680	T	C	PASS	DENND5A:ENST00000527896.1:exon2:c.A294G:p.A98A,DENND5A:ENST00000526707.1:exon7:c.A1833G:p.A611A,DENND5A:ENST00000328194.3:exon8:c.A1905G:p.A635A,DENND5A:ENST00000530044.1:exon8:c.A1905G:p.A635A		exonic;splicing	synonymous SNV	c.A1905G	p.A635A	DENND5A	0	0	0	0.000497	0
11	16812414	C	T	PASS	PLEKHA7:ENST00000355661.3:exon21:c.G2983A:p.G995R,PLEKHA7:ENST00000448080.2:exon21:c.G2986A:p.G996R,PLEKHA7:ENST00000531066.1:exon21:c.G2983A:p.G995R		exonic	nonsynonymous SNV	c.G2983A	p.G995R	PLEKHA7	3.905e-05	0	0	0.004645	0.0054
11	16812414	C	T	PASS	PLEKHA7:ENST00000355661.3:exon21:c.G2983A:p.G995R,PLEKHA7:ENST00000448080.2:exon21:c.G2986A:p.G996R,PLEKHA7:ENST00000531066.1:exon21:c.G2983A:p.G995R		exonic	nonsynonymous SNV	c.G2983A	p.G995R	PLEKHA7	3.905e-05	0	0	0.004645	0.0054
11	43511891	G	T	PASS	TTC17:ENST00000039989.4:exon22:c.G3133T:p.A1045S		exonic	nonsynonymous SNV	c.G3133T	p.A1045S	TTC17	0.0003	0.005	0.00119808	0.002087	0.0029
11	64668076	T	C	PASS	ATG2A:ENST00000377264.3:exon31:c.A4354G:p.R1452G,ATG2A:ENST00000421419.2:exon31:c.A4360G:p.R1454G		exonic	nonsynonymous SNV	c.A4354G	p.R1452G	ATG2A	2.345e-05	0.0004	0	0.000418	0.0003
11	64681312	C	T	PASS	ATG2A:ENST00000377264.3:exon4:c.G571A:p.V191I,ATG2A:ENST00000421419.2:exon4:c.G571A:p.V191I		exonic	nonsynonymous SNV	c.G571A	p.V191I	ATG2A	5.549e-05	0	0.000199681	0	0.0003
11	65423109	C	A	PASS	RELA:ENST00000525693.1:exon10:c.G1083T:p.Q361H		exonic	nonsynonymous SNV	c.G1083T	p.Q361H	RELA	5.877e-05	0.0009	0	0	0.005
11	65423116	G	A	PASS	RELA:ENST00000525693.1:exon10:c.C1076T:p.S359F		exonic	nonsynonymous SNV	c.C1076T	p.S359F	RELA	5.571e-05	0.0009	0	0	0.0048
11	66620033	T	C	PASS	PC:ENST00000393955.2:exon13:c.A1702G:p.T568A,PC:ENST00000393958.2:exon14:c.A1702G:p.T568A,PC:ENST00000393960.1:exon15:c.A1702G:p.T568A		exonic	nonsynonymous SNV	c.A1702G	p.T568A	PC	0.0006	0.0098	0.000798722	0.002893	0.0016
11	68192765	G	A	PASS		ENST00000294304.7:exon15:c.3427+5G>A,ENST00000529993.1:exon15:c.3449+5G>A	splicing				LRP5	1.445e-05	0	0	0.000422	0
11	74952990	C	T	PASS	TPBGL:ENST00000562197.2:exon1:c.C896T:p.A299V		exonic	nonsynonymous SNV	c.C896T	p.A299V	TPBGL	0	0	0	0.001333	0
11	74953188	CCGCGCCCG	-	PASS	TPBGL:ENST00000562197.2:exon1:c.1094_1102del:p.365_368del		exonic	nonframeshift deletion	c.1094_1102del	p.365_368del	TPBGL	0	0	0	0	0
11	77702203	G	A	PASS	INTS4:ENST00000433818.2:exon2:c.C197T:p.A66V,INTS4:ENST00000524766.1:exon2:c.C197T:p.A66V,INTS4:ENST00000527522.1:exon2:c.C197T:p.A66V,INTS4:ENST00000529807.1:exon2:c.C197T:p.A66V,INTS4:ENST00000534064.1:exon2:c.C197T:p.A66V,INTS4:ENST00000534408.1:exon2:c.C197T:p.A66V		exonic	nonsynonymous SNV	c.C197T	p.A66V	INTS4	3.306e-05	0	0.000399361	0	0
11	82895820	T	C	PASS	PCF11:ENST00000298281.4:exon16:c.T4552C:p.C1518R		exonic	nonsynonymous SNV	c.T4552C	p.C1518R	PCF11	1.118e-05	0.0002	0	0.001653	0.0017
11	107375937	C	T	PASS	ALKBH8:ENST00000417449.2:exon12:c.G1451A:p.R484H,ALKBH8:ENST00000428149.2:exon12:c.G1442A:p.R481H,ALKBH8:ENST00000389568.3:exon15:c.G1442A:p.R481H		exonic;splicing	nonsynonymous SNV	c.G1442A	p.R481H	ALKBH8	0.0002	0	0.000199681	0.000827	0.0007
11	118267078	C	T	PASS	UBE4A:ENST00000545354.1:exon11:c.C1540T:p.R514W,UBE4A:ENST00000252108.3:exon20:c.C3124T:p.R1042W,UBE4A:ENST00000431736.2:exon20:c.C3145T:p.R1049W		exonic	nonsynonymous SNV	c.C3124T	p.R1042W	UBE4A	0.0002	0.0021	0.000199681	0.000826	0.0025
11	118392008	C	T	PASS	KMT2A:ENST00000354520.4:exon34:c.C11396T:p.P3799L,KMT2A:ENST00000389506.5:exon35:c.C11510T:p.P3837L,KMT2A:ENST00000534358.1:exon35:c.C11519T:p.P3840L		exonic	nonsynonymous SNV	c.C11510T	p.P3837L	KMT2A	1.102e-05	0.0002	0	0.000828	0.0002
11	119020859	G	C	PASS	ABCG4:ENST00000531739.1:exon1:c.G184C:p.E62Q,ABCG4:ENST00000307417.3:exon2:c.G184C:p.E62Q,ABCG4:ENST00000449422.2:exon2:c.G184C:p.E62Q,ABCG4:ENST00000524604.1:exon2:c.G184C:p.E62Q		exonic	nonsynonymous SNV	c.G184C	p.E62Q	ABCG4	0	0	0	0.000827	0
11	121008402	T	C	PASS	TECTA:ENST00000264037.2:exon10:c.T3214C:p.C1072R,TECTA:ENST00000392793.1:exon11:c.T3214C:p.C1072R		exonic	nonsynonymous SNV	c.T3214C	p.C1072R	TECTA	0	0	0	0	0
11	125281696	A	G	PASS	PKNOX2:ENST00000542175.1:exon9:c.A679G:p.K227E,PKNOX2:ENST00000298282.9:exon10:c.A871G:p.K291E		exonic	nonsynonymous SNV	c.A871G	p.K291E	PKNOX2	0	0	0	0	0
11	134095044	G	C	PASS	VPS26B:ENST00000281187.5:exon1:c.G28C:p.V10L,VPS26B:ENST00000525095.2:exon2:c.G28C:p.V10L		exonic	nonsynonymous SNV	c.G28C	p.V10L	VPS26B	0.0001	0.0006	0.000399361	0.000414	0
12	417069	CTT	-	PASS	KDM5A:ENST00000382815.4:exon23:c.3479_3481del:p.1160_1161del,KDM5A:ENST00000399788.2:exon23:c.3479_3481del:p.1160_1161del		exonic	nonframeshift deletion	c.3479_3481del	p.1160_1161del	KDM5A	6.665e-05	0.0011	0	0.000413	0
12	26808782	A	G	PASS	ITPR2:ENST00000381340.3:exon20:c.T2448C:p.Y816Y		exonic;splicing	synonymous SNV	c.T2448C	p.Y816Y	ITPR2	0.0005	0.0047	0.000599042	0.004132	0.0051
12	30816482	A	C	PASS	IPO8:ENST00000544829.1:exon10:c.T920G:p.M307R,IPO8:ENST00000256079.4:exon14:c.T1535G:p.M512R		exonic	nonsynonymous SNV	c.T1535G	p.M512R	IPO8	0	0	0	0	0
12	30877327	G	A	PASS	CAPRIN2:ENST00000433722.2:exon7:c.C1202T:p.S401L,CAPRIN2:ENST00000308433.5:exon9:c.C965T:p.S322L,CAPRIN2:ENST00000251071.5:exon10:c.C1964T:p.S655L,CAPRIN2:ENST00000298892.5:exon10:c.C1964T:p.S655L,CAPRIN2:ENST00000395805.2:exon10:c.C1964T:p.S655L,CAPRIN2:ENST00000417045.1:exon10:c.C1964T:p.S655L,CAPRIN2:ENST00000537108.1:exon11:c.C1721T:p.S574L		exonic	nonsynonymous SNV	c.C1964T	p.S655L	CAPRIN2	8.829e-05	0.0014	0.000199681	0.007851	0.0063
12	40693044	A	G	PASS	LRRK2:ENST00000298910.7:exon25:c.A3481G:p.R1161G,LRRK2:ENST00000343742.2:exon25:c.A3481G:p.R1161G		exonic	nonsynonymous SNV	c.A3481G	p.R1161G	LRRK2	1.102e-05	0.0002	0	0.000413	0.0005
12	43846319	C	A	PASS	ADAMTS20:ENST00000389420.3:exon13:c.G1940T:p.G647V,ADAMTS20:ENST00000553158.1:exon13:c.G1940T:p.G647V		exonic;splicing	nonsynonymous SNV	c.G1940T	p.G647V	ADAMTS20	1.113e-05	0.0002	0.000199681	0.001653	0.0024
12	48192737	G	A	PASS	HDAC7:ENST00000417902.1:exon2:c.C38T:p.A13V,HDAC7:ENST00000440293.1:exon2:c.C38T:p.A13V,HDAC7:ENST00000552960.1:exon2:c.C38T:p.A13V,HDAC7:ENST00000080059.7:exon3:c.C89T:p.A30V,HDAC7:ENST00000354334.3:exon3:c.C89T:p.A30V,HDAC7:ENST00000380610.4:exon3:c.C140T:p.A47V,HDAC7:ENST00000430670.1:exon3:c.C89T:p.A30V		exonic	nonsynonymous SNV	c.C89T	p.A30V	HDAC7	6.938e-05	0	0.000199681	0	0.0003
12	50045784	G	A	PASS	FMNL3:ENST00000352151.5:exon13:c.C1382T:p.P461L,FMNL3:ENST00000293590.5:exon14:c.C1535T:p.P512L,FMNL3:ENST00000335154.5:exon14:c.C1535T:p.P512L,FMNL3:ENST00000550488.1:exon14:c.C1535T:p.P512L		exonic	nonsynonymous SNV	c.C1535T	p.P512L	FMNL3	0	0	0	0	0
12	56217201	C	A	PASS	DNAJC14:ENST00000317269.3:exon3:c.G1499T:p.R500L,DNAJC14:ENST00000317287.5:exon3:c.G1499T:p.R500L,DNAJC14:ENST00000357606.3:exon4:c.G1499T:p.R500L		exonic	nonsynonymous SNV	c.G1499T	p.R500L	DNAJC14	1.111e-05	0.0002	0	0.000413	0.0007
12	58128428	G	A	PASS	AGAP2:ENST00000257897.3:exon3:c.C254T:p.S85L,AGAP2:ENST00000547588.1:exon3:c.C1262T:p.S421L		exonic	nonsynonymous SNV	c.C254T	p.S85L	AGAP2	0	0	0	0.00124	0.0005
12	62929406	C	T	PASS	MON2:ENST00000280379.6:exon14:c.C1817T:p.T606I,MON2:ENST00000393629.2:exon14:c.C1817T:p.T606I,MON2:ENST00000393630.3:exon14:c.C1817T:p.T606I,MON2:ENST00000393632.2:exon14:c.C1817T:p.T606I,MON2:ENST00000546600.1:exon14:c.C1817T:p.T606I,MON2:ENST00000552115.1:exon14:c.C1817T:p.T606I,MON2:ENST00000552738.1:exon14:c.C1817T:p.T606I		exonic	nonsynonymous SNV	c.C1817T	p.T606I	MON2	9.927e-05	0.0016	0.000199681	0.005785	0.0085
12	70949898	C	T	PASS	PTPRB:ENST00000451516.2:exon16:c.G3821A:p.R1274Q,PTPRB:ENST00000538708.1:exon16:c.G3821A:p.R1274Q,PTPRB:ENST00000550857.1:exon16:c.G3821A:p.R1274Q,PTPRB:ENST00000261266.5:exon17:c.G4091A:p.R1364Q,PTPRB:ENST00000550358.1:exon18:c.G4481A:p.R1494Q,PTPRB:ENST00000334414.6:exon19:c.G4745A:p.R1582Q		exonic	nonsynonymous SNV	c.G4745A	p.R1582Q	PTPRB	0	0	0	0	0
12	107125981	G	C	PASS	RFX4:ENST00000229387.5:exon10:c.G1143C:p.E381D,RFX4:ENST00000357881.4:exon14:c.G1452C:p.E484D,RFX4:ENST00000392842.1:exon14:c.G1425C:p.E475D		exonic	nonsynonymous SNV	c.G1452C	p.E484D	RFX4	5.51e-05	0.0009	0.000599042	0.004979	0.0032
12	107399021	C	G	PASS	CRY1:ENST00000008527.5:exon3:c.G273C:p.W91C		exonic	nonsynonymous SNV	c.G273C	p.W91C	CRY1	0	0	0	0	0
12	120241185	G	C	PASS	CIT:ENST00000261833.7:exon10:c.C1120G:p.P374A,CIT:ENST00000392521.2:exon10:c.C1120G:p.P374A		exonic	nonsynonymous SNV	c.C1120G	p.P374A	CIT	0	0	0	0.000847	0.0012
12	124810844	G	A	PASS	NCOR2:ENST00000397355.1:exon46:c.C7091T:p.A2364V,NCOR2:ENST00000404121.2:exon46:c.C5939T:p.A1980V,NCOR2:ENST00000404621.1:exon46:c.C7088T:p.A2363V,NCOR2:ENST00000405201.1:exon46:c.C7256T:p.A2419V,NCOR2:ENST00000429285.2:exon46:c.C7226T:p.A2409V,NCOR2:ENST00000356219.3:exon47:c.C7277T:p.A2426V		exonic	nonsynonymous SNV	c.C7277T	p.A2426V	NCOR2	0.0001	0.0012	0	0.000862	0.0005
12	124824905	C	T	PASS	NCOR2:ENST00000397355.1:exon36:c.G5396A:p.R1799Q,NCOR2:ENST00000404121.2:exon36:c.G4106A:p.R1369Q,NCOR2:ENST00000404621.1:exon36:c.G5393A:p.R1798Q,NCOR2:ENST00000405201.1:exon36:c.G5423A:p.R1808Q,NCOR2:ENST00000429285.2:exon36:c.G5393A:p.R1798Q,NCOR2:ENST00000356219.3:exon37:c.G5444A:p.R1815Q		exonic	nonsynonymous SNV	c.G5444A	p.R1815Q	NCOR2	1.135e-05	0	0.000199681	0	0
12	126135479	C	T	PASS	TMEM132B:ENST00000535886.1:exon3:c.C415T:p.P139S,TMEM132B:ENST00000299308.3:exon7:c.C1879T:p.P627S		exonic	nonsynonymous SNV	c.C1879T	p.P627S	TMEM132B	0	0	0	0	0
12	133158387	G	A	PASS	FBRSL1:ENST00000434748.2:exon15:c.G2102A:p.G701E,FBRSL1:ENST00000261673.6:exon16:c.G1883A:p.G628E		exonic	nonsynonymous SNV	c.G1883A	p.G628E	FBRSL1	6.996e-05	0.0028	0.000199681	0.003339	0
13	20577122	T	C	PASS	ZMYM2:ENST00000382869.3:exon4:c.T980C:p.V327A,ZMYM2:ENST00000382871.2:exon5:c.T980C:p.V327A,ZMYM2:ENST00000382874.2:exon5:c.T980C:p.V327A,ZMYM2:ENST00000382881.3:exon5:c.T719C:p.V240A		exonic	nonsynonymous SNV	c.T719C	p.V240A	ZMYM2	1.103e-05	0.0002	0	0.000826	0
13	20641469	G	A	PASS	ZMYM2:ENST00000382869.3:exon21:c.G3392A:p.R1131Q,ZMYM2:ENST00000382871.2:exon22:c.G3392A:p.R1131Q,ZMYM2:ENST00000382874.2:exon22:c.G3392A:p.R1131Q		exonic	nonsynonymous SNV	c.G3392A	p.R1131Q	ZMYM2	0	0	0	0	0
13	23908354	C	T	PASS	SACS:ENST00000402364.1:exon8:c.G7411A:p.V2471M,SACS:ENST00000382292.3:exon9:c.G9661A:p.V3221M,SACS:ENST00000382298.3:exon10:c.G9661A:p.V3221M		exonic	nonsynonymous SNV	c.G9661A	p.V3221M	SACS	0.0002	0.0034	0.000199681	0.005372	0.0032
13	32823691	A	G	PASS	FRY:ENST00000380250.3:exon49:c.A7037G:p.E2346G		exonic	nonsynonymous SNV	c.A7037G	p.E2346G	FRY	0	0	0	0.000415	0.0007
13	33316783	A	G	PASS	PDS5B:ENST00000315596.10:exon23:c.A2530G:p.S844G,PDS5B:ENST00000450460.1:exon23:c.A2530G:p.S844G		exonic	nonsynonymous SNV	c.A2530G	p.S844G	PDS5B	0	0	0	0	0.0005
13	72131287	A	T	PASS	DACH1:ENST00000305425.4:exon6:c.T1445A:p.V482D,DACH1:ENST00000359684.2:exon7:c.T1601A:p.V534D		exonic;splicing	nonsynonymous SNV	c.T1445A	p.V482D	DACH1	0	0	0	0	0
13	96239858	T	C	PASS	DZIP1:ENST00000361156.3:exon17:c.A2096G:p.K699R,DZIP1:ENST00000347108.3:exon18:c.A2153G:p.K718R,DZIP1:ENST00000361396.2:exon19:c.A2096G:p.K699R,DZIP1:ENST00000376829.2:exon20:c.A2153G:p.K718R		exonic	nonsynonymous SNV	c.A2153G	p.K718R	DZIP1	2.204e-05	0.0004	0	0.002163	0.0005
13	99573213	C	T	PASS	DOCK9:ENST00000339416.2:exon7:c.G715A:p.V239I,DOCK9:ENST00000376460.1:exon7:c.G712A:p.V238I,DOCK9:ENST00000442173.1:exon7:c.G712A:p.V238I,DOCK9:ENST00000448493.2:exon7:c.G748A:p.V250I		exonic	nonsynonymous SNV	c.G715A	p.V239I	DOCK9	0.0005	0.0042	0.000798722	0	0.0002
13	101287107	C	G	PASS	TMTC4:ENST00000328767.5:exon9:c.G1068C:p.E356D,TMTC4:ENST00000376234.3:exon11:c.G1401C:p.E467D,TMTC4:ENST00000342624.5:exon12:c.G1458C:p.E486D		exonic	nonsynonymous SNV	c.G1458C	p.E486D	TMTC4	0	0	0	0.000414	0.0005
13	109617114	A	G	PASS	MYO16:ENST00000457511.2:exon8:c.A703G:p.M235V,MYO16:ENST00000251041.5:exon19:c.A2167G:p.M723V,MYO16:ENST00000357550.2:exon19:c.A2167G:p.M723V,MYO16:ENST00000356711.2:exon20:c.A2167G:p.M723V		exonic	nonsynonymous SNV	c.A2167G	p.M723V	MYO16	6.62e-05	0.0007	0.000199681	0.00124	0.0002
13	110845257	T	C	PASS	COL4A1:ENST00000375820.4:exon23:c.A1385G:p.Q462R,COL4A1:ENST00000543140.1:exon23:c.A1385G:p.Q462R		exonic;splicing	nonsynonymous SNV	c.A1385G	p.Q462R	COL4A1	2.207e-05	0.0004	0	0.000413	0.0005
13	113510313	G	A	PASS	ATP11A:ENST00000283558.8:exon20:c.G2332A:p.G778S,ATP11A:ENST00000375630.2:exon20:c.G2332A:p.G778S,ATP11A:ENST00000375645.3:exon20:c.G2332A:p.G778S,ATP11A:ENST00000487903.1:exon20:c.G2332A:p.G778S		exonic	nonsynonymous SNV	c.G2332A	p.G778S	ATP11A	2.207e-05	0	0.000199681	0	0
14	24658652	C	T	PASS	TM9SF1:ENST00000528669.1:exon5:c.G1739A:p.R580Q,TM9SF1:ENST00000261789.4:exon6:c.G1790A:p.R597Q,TM9SF1:ENST00000524835.1:exon6:c.G1529A:p.R510Q,TM9SF1:ENST00000530611.1:exon10:c.G2417A:p.R806Q,TM9SF1:ENST00000556387.1:exon10:c.G2417A:p.R806Q		exonic	nonsynonymous SNV	c.G1790A	p.R597Q	RP11-468E2.2	3.319e-05	0	0	0	0.0002
14	31778164	T	C	PASS	HEATR5A:ENST00000439727.1:exon23:c.A3787G:p.T1263A,HEATR5A:ENST00000389961.3:exon28:c.A4648G:p.T1550A,HEATR5A:ENST00000439348.1:exon28:c.A4648G:p.T1550A,HEATR5A:ENST00000543095.2:exon29:c.A4666G:p.T1556A		exonic	nonsynonymous SNV	c.A4666G	p.T1556A	HEATR5A	8.901e-05	0.0011	0.000399361	0	0.0002
14	33015709	A	T	PASS	AKAP6:ENST00000280979.4:exon4:c.A1850T:p.N617I,AKAP6:ENST00000557272.1:exon4:c.A1850T:p.N617I,AKAP6:ENST00000557354.1:exon4:c.A1850T:p.N617I		exonic	nonsynonymous SNV	c.A1850T	p.N617I	AKAP6	2.213e-05	0.0004	0.000599042	0.00124	0.0012
14	53521151	C	T	PASS		ENST00000323669.5:exon11:c.2437+5G>A,ENST00000395606.1:exon12:c.2458+5G>A,ENST00000357758.3:exon11:c.2437+5G>A	splicing				DDHD1	0	0	0	0	0
14	58056211	G	A	PASS	SLC35F4:ENST00000339762.6:exon3:c.C418T:p.H140Y,SLC35F4:ENST00000556826.1:exon3:c.C310T:p.H104Y		exonic	nonsynonymous SNV	c.C418T	p.H140Y	SLC35F4	3.452e-05	0.0005	0	0	0.0005
14	59797961	C	T	PASS	DAAM1:ENST00000395125.1:exon13:c.C1595T:p.S532L,DAAM1:ENST00000351081.1:exon14:c.C1595T:p.S532L,DAAM1:ENST00000360909.3:exon14:c.C1595T:p.S532L		exonic	nonsynonymous SNV	c.C1595T	p.S532L	DAAM1	0.0001	0.0014	0.000599042	0.004156	0.0042
14	69993945	G	A	PASS	PLEKHD1:ENST00000322564.7:exon11:c.G1097A:p.R366Q		exonic	nonsynonymous SNV	c.G1097A	p.R366Q	PLEKHD1	0	0	0	0	0
14	75269378	C	T	PASS	YLPM1:ENST00000549293.1:exon3:c.C3179T:p.P1060L,YLPM1:ENST00000552421.1:exon5:c.C2402T:p.P801L,YLPM1:ENST00000238571.3:exon6:c.C3935T:p.P1312L,YLPM1:ENST00000325680.7:exon6:c.C4520T:p.P1507L		exonic;splicing	nonsynonymous SNV	c.C4520T	p.P1507L	YLPM1	1.115e-05	0	0	0	0
14	81670245	T	C	PASS	GTF2A1:ENST00000434192.2:exon3:c.A219G:p.Q73Q,GTF2A1:ENST00000553612.1:exon3:c.A336G:p.Q112Q		exonic;splicing	synonymous SNV	c.A219G	p.Q73Q	GTF2A1	1.104e-05	0.0002	0.000199681	0.004136	0.01
14	89041044	A	G	PASS	ZC3H14:ENST00000557607.1:exon6:c.A404G:p.N135S,ZC3H14:ENST00000251038.5:exon7:c.A869G:p.N290S,ZC3H14:ENST00000302216.8:exon7:c.A869G:p.N290S,ZC3H14:ENST00000336693.4:exon7:c.A767G:p.N256S,ZC3H14:ENST00000359301.3:exon7:c.A767G:p.N256S,ZC3H14:ENST00000393514.5:exon7:c.A869G:p.N290S,ZC3H14:ENST00000555755.1:exon7:c.A869G:p.N290S,ZC3H14:ENST00000556945.1:exon7:c.A869G:p.N290S		exonic	nonsynonymous SNV	c.A869G	p.N290S	ZC3H14	0	0	0	0.000416	0.0002
14	95570399	T	C	PASS	DICER1:ENST00000541352.1:exon20:c.A3334G:p.N1112D,DICER1:ENST00000343455.3:exon21:c.A3334G:p.N1112D,DICER1:ENST00000527414.1:exon21:c.A3334G:p.N1112D,DICER1:ENST00000393063.1:exon22:c.A3334G:p.N1112D,DICER1:ENST00000526495.1:exon23:c.A3334G:p.N1112D		exonic	nonsynonymous SNV	c.A3334G	p.N1112D	DICER1	0.0001	0.0021	0	0.000826	0.0015
14	102568267	C	G	PASS	HSP90AA1:ENST00000334701.7:exon2:c.G311C:p.G104A		exonic	nonsynonymous SNV	c.G311C	p.G104A	HSP90AA1	0	0	0	0	0
14	105239721	G	A	PASS		ENST00000554581.1:exon9:c.829-5C>T,ENST00000407796.2:exon10:c.829-5C>T,ENST00000349310.3:exon11:c.829-5C>T,ENST00000402615.2:exon10:c.829-5C>T,ENST00000555528.1:exon10:c.829-5C>T,ENST00000544168.1:exon8:c.643-5C>T,ENST00000554848.1:exon10:c.829-5C>T	splicing				AKT1	0	0	0	0	0
14	105718852	G	A	PASS	BRF1:ENST00000379937.2:exon4:c.C455T:p.P152L,BRF1:ENST00000327359.3:exon5:c.C191T:p.P64L,BRF1:ENST00000440513.3:exon5:c.C191T:p.P64L,BRF1:ENST00000546474.1:exon5:c.C536T:p.P179L		exonic	nonsynonymous SNV	c.C191T	p.P64L	BRF1	1.127e-05	0	0	0	0
14	105739106	C	T	PASS	BRF1:ENST00000379937.2:exon2:c.G310A:p.V104M,BRF1:ENST00000327359.3:exon3:c.G46A:p.V16M,BRF1:ENST00000440513.3:exon3:c.G46A:p.V16M,BRF1:ENST00000546474.1:exon3:c.G391A:p.V131M,BRF1:ENST00000548421.1:exon3:c.G391A:p.V131M,BRF1:ENST00000550692.1:exon3:c.G46A:p.V16M		exonic	nonsynonymous SNV	c.G46A	p.V16M	BRF1	6.648e-05	0.0009	0.000599042	0.004651	0.0008
14	105847373	C	T	PASS	PACS2:ENST00000547217.1:exon11:c.C1115T:p.T372M,PACS2:ENST00000325438.8:exon12:c.C1205T:p.T402M,PACS2:ENST00000430725.2:exon12:c.C980T:p.T327M,PACS2:ENST00000447393.1:exon12:c.C1205T:p.T402M,PACS2:ENST00000458164.2:exon12:c.C1205T:p.T402M		exonic	nonsynonymous SNV	c.C1205T	p.T402M	PACS2	0.0007	0.0002	0.000798722	0.002506	0.0003
15	30008873	C	T	PASS	TJP1:ENST00000545208.2:exon22:c.G3904A:p.E1302K,TJP1:ENST00000346128.6:exon23:c.G4144A:p.E1382K,TJP1:ENST00000356107.6:exon23:c.G4144A:p.E1382K,TJP1:ENST00000400011.2:exon23:c.G3916A:p.E1306K		exonic	nonsynonymous SNV	c.G4144A	p.E1382K	TJP1	5.55e-05	0.0005	0.000199681	0	0.0002
15	33922208	A	C	PASS	RYR3:ENST00000389232.4:exon22:c.A2747C:p.K916T,RYR3:ENST00000415757.3:exon22:c.A2747C:p.K916T		exonic	nonsynonymous SNV	c.A2747C	p.K916T	RYR3	0.0003	0.0044	0.000599042	0.004545	0.002
15	41193106	T	C	PASS	VPS18:ENST00000220509.5:exon4:c.T2090C:p.L697P		exonic	nonsynonymous SNV	c.T2090C	p.L697P	VPS18	5.53e-05	0.0009	0	0.004549	0.0037
15	42702837	G	C	PASS	CAPN3:ENST00000567817.1:exon1:c.G52C:p.E18Q,CAPN3:ENST00000337571.4:exon6:c.G241C:p.E81Q,CAPN3:ENST00000561817.1:exon6:c.G241C:p.E81Q,CAPN3:ENST00000397204.4:exon7:c.G241C:p.E81Q,CAPN3:ENST00000565559.1:exon8:c.G418C:p.E140Q,CAPN3:ENST00000569136.1:exon8:c.G241C:p.E81Q,CAPN3:ENST00000569827.1:exon8:c.G568C:p.E190Q,CAPN3:ENST00000397200.4:exon10:c.G700C:p.E234Q,CAPN3:ENST00000349748.3:exon18:c.G19…	ENST00000565274.1:exon7:c.417-3G>C,ENST00000564503.1:exon6:c.282-3G>C	exonic;splicing	nonsynonymous SNV	c.G2218C	p.E740Q	CAPN3	0	0	0	0.000421	0
15	42968092	G	A	PASS	STARD9:ENST00000569419.1:exon6:c.G419A:p.R140H,STARD9:ENST00000290607.7:exon20:c.G1793A:p.R598H		exonic	nonsynonymous SNV	c.G1793A	p.R598H	STARD9	5.735e-05	0	0	0	0
15	49284490	G	A	PASS	SECISBP2L:ENST00000261847.3:exon17:c.C3122T:p.S1041L,SECISBP2L:ENST00000559471.1:exon18:c.C3257T:p.S1086L		exonic	nonsynonymous SNV	c.C3122T	p.S1041L	SECISBP2L	0.0005	0.0071	0.00159744	0.001243	0.0015
15	50546780	C	T	PASS	HDC:ENST00000559683.1:exon4:c.G505A:p.D169N,HDC:ENST00000267845.3:exon5:c.G523A:p.D175N,HDC:ENST00000543581.1:exon5:c.G523A:p.D175N		exonic	nonsynonymous SNV	c.G523A	p.D175N	HDC	9.919e-05	0.0012	0	0.002479	0.0012
15	57545653	G	A	PASS	TCF12:ENST00000559710.1:exon3:c.G284A:p.R95Q,TCF12:ENST00000559703.1:exon4:c.G356A:p.R119Q,TCF12:ENST00000537840.1:exon7:c.G674A:p.R225Q,TCF12:ENST00000343827.3:exon8:c.G872A:p.R291Q,TCF12:ENST00000543579.1:exon9:c.G944A:p.R315Q,TCF12:ENST00000267811.5:exon15:c.G1382A:p.R461Q,TCF12:ENST00000557843.1:exon15:c.G1382A:p.R461Q,TCF12:ENST00000333725.5:exon16:c.G1454A:p.R485Q,TCF12:ENST00000438423.2:ex…		exonic	nonsynonymous SNV	c.G1454A	p.R485Q	TCF12	0.0001	0.0023	0	0	0.0007
15	64968438	A	G	PASS	ZNF609:ENST00000326648.3:exon4:c.A3385G:p.I1129V		exonic	nonsynonymous SNV	c.A3385G	p.I1129V	ZNF609	0.0001	0.002	0.000599042	0.005072	0.0067
15	76222294	G	C	PASS	FBXO22:ENST00000540507.1:exon5:c.G386C:p.S129T,FBXO22:ENST00000565036.1:exon5:c.G515C:p.S172T,FBXO22:ENST00000308275.3:exon6:c.G698C:p.S233T,FBXO22:ENST00000453211.2:exon6:c.G698C:p.S233T,FBXO22:ENST00000569054.1:exon6:c.G386C:p.S129T		exonic	nonsynonymous SNV	c.G698C	p.S233T	FBXO22	0	0	0	0.000832	0.001
15	77425654	C	T	PASS	PEAK1:ENST00000312493.4:exon4:c.G3770A:p.R1257Q,PEAK1:ENST00000560626.2:exon6:c.G3770A:p.R1257Q		exonic	nonsynonymous SNV	c.G3770A	p.R1257Q	PEAK1	0.0001	0.0016	0.000199681	0.001653	0.0032
15	78501540	A	C	PASS	ACSBG1:ENST00000559241.1:exon3:c.T102G:p.S34R		exonic	nonsynonymous SNV	c.T102G	p.S34R	ACSBG1	0	0	0	0	0
15	80762627	A	G	PASS	ARNT2:ENST00000303329.4:exon4:c.A263G:p.D88G,ARNT2:ENST00000527771.1:exon4:c.A230G:p.D77G,ARNT2:ENST00000533983.1:exon5:c.A230G:p.D77G		exonic	nonsynonymous SNV	c.A263G	p.D88G	ARNT2	0	0	0	0	0.0002
15	89858603	G	A	PASS	FANCI:ENST00000300027.8:exon36:c.G3727A:p.E1243K,FANCI:ENST00000310775.7:exon37:c.G3907A:p.E1303K		exonic	nonsynonymous SNV	c.G3727A	p.E1243K	FANCI	8.823e-05	0.0012	0	0	0.0002
15	90294104	A	G	PASS	MESP1:ENST00000300057.4:exon1:c.T359C:p.L120P		exonic	nonsynonymous SNV	c.T359C	p.L120P	MESP1	0.0006	0.0074	0.000399361	0.005532	0.0054
15	101605713	T	C	PASS	LRRK1:ENST00000388948.3:exon32:c.T5071C:p.Y1691H,LRRK1:ENST00000284395.5:exon33:c.T5062C:p.Y1688H		exonic	nonsynonymous SNV	c.T5062C	p.Y1688H	LRRK1	0	0	0	0	0.0002
16	1817801	C	A	PASS		ENST00000250894.4:exon28:c.3407-5C>A,ENST00000356010.5:exon27:c.3389-5C>A	splicing				MAPK8IP3	7.938e-05	0.0013	0.000599042	0.002492	0.003
16	2223235	C	T	PASS	TRAF7:ENST00000326181.6:exon10:c.C847T:p.R283C		exonic	nonsynonymous SNV	c.C847T	p.R283C	TRAF7	5.048e-05	0.0008	0	0.001241	0.0005
16	2489796	A	T	PASS	CCNF:ENST00000397066.4:exon8:c.A746T:p.D249V		exonic	nonsynonymous SNV	c.A746T	p.D249V	CCNF	0	0	0	0	0
16	2816762	G	A	PASS	SRRM2:ENST00000301740.8:exon11:c.G6233A:p.R2078H		exonic	nonsynonymous SNV	c.G6233A	p.R2078H	SRRM2	8.856e-05	0	0	0	0
16	3140599	G	A	PASS	ZSCAN10:ENST00000252463.2:exon5:c.C671T:p.P224L,ZSCAN10:ENST00000538082.2:exon5:c.C425T:p.P142L,ZSCAN10:ENST00000576985.1:exon6:c.C671T:p.P224L		exonic	nonsynonymous SNV	c.C671T	p.P224L	ZSCAN10	0.0006	0.008	0.000798722	0.004963	0.0043
16	3165404	G	T	PASS	ZNF205:ENST00000219091.4:exon3:c.G106T:p.E36X,ZNF205:ENST00000382192.3:exon3:c.G106T:p.E36X,ZNF205:ENST00000414351.1:exon3:c.G106T:p.E36X,ZNF205:ENST00000444510.2:exon3:c.G106T:p.E36X		exonic	stopgain	c.G106T	p.E36X	ZNF205	0	0	0	0	0
16	11864789	G	C	PASS	ZC3H7A:ENST00000575041.1:exon2:c.C112G:p.P38A,ZC3H7A:ENST00000576009.1:exon4:c.C442G:p.P148A,ZC3H7A:ENST00000396516.2:exon9:c.C958G:p.P320A,ZC3H7A:ENST00000355758.4:exon10:c.C958G:p.P320A		exonic	nonsynonymous SNV	c.C958G	p.P320A	ZC3H7A	0	0	0	0.000829	0.0015
16	30676368	C	G	PASS	FBRS:ENST00000287468.5:exon3:c.C16G:p.P6A,FBRS:ENST00000356166.6:exon9:c.C1576G:p.P526A		exonic	nonsynonymous SNV	c.C1576G	p.P526A	FBRS	0	0	0	0.000827	0.0008
16	31195692	-	GGTGGA	PASS	FUS:ENST00000254108.7:exon5:c.498_499insGGTGGA:p.G166delinsGGG,FUS:ENST00000380244.3:exon5:c.495_496insGGTGGA:p.G165delinsGGG,FUS:ENST00000566605.1:exon5:c.498_499insGGTGGA:p.G166delinsGGG,FUS:ENST00000568685.1:exon5:c.498_499insGGTGGA:p.G166delinsGGG		exonic	nonframeshift insertion	c.498_499insGGTGGA	p.G166delinsGGG	FUS	0.0002	0.0007	0.000798722	0	0
16	58615359	G	A	PASS	CNOT1:ENST00000317147.5:exon11:c.C1105T:p.R369C,CNOT1:ENST00000441024.2:exon11:c.C1105T:p.R369C,CNOT1:ENST00000567188.1:exon11:c.C1105T:p.R369C,CNOT1:ENST00000569240.1:exon11:c.C1105T:p.R369C		exonic	nonsynonymous SNV	c.C1105T	p.R369C	CNOT1	4.415e-05	0.0002	0	0	0
16	65022127	T	C	PASS	CDH11:ENST00000566827.1:exon6:c.A554G:p.D185G,CDH11:ENST00000268603.4:exon7:c.A932G:p.D311G,CDH11:ENST00000394156.3:exon7:c.A932G:p.D311G		exonic	nonsynonymous SNV	c.A932G	p.D311G	CDH11	0.0003	0.0039	0.000199681	0.000413	0.0024
16	66503519	C	T	PASS	BEAN1:ENST00000536005.2:exon3:c.C40T:p.R14C		exonic	nonsynonymous SNV	c.C40T	p.R14C	BEAN1	0	0	0	0	0.0015
16	67979903	A	G	PASS	SLC12A4:ENST00000422611.2:exon19:c.T2696C:p.V899A,SLC12A4:ENST00000572037.1:exon19:c.T2546C:p.V849A,SLC12A4:ENST00000316341.3:exon20:c.T2690C:p.V897A,SLC12A4:ENST00000537830.2:exon20:c.T2672C:p.V891A,SLC12A4:ENST00000541864.2:exon20:c.T2597C:p.V866A,SLC12A4:ENST00000576616.1:exon20:c.T2690C:p.V897A		exonic	nonsynonymous SNV	c.T2690C	p.V897A	SLC12A4	0	0	0	0	0
16	68156675	C	T	PASS	NFATC3:ENST00000329524.4:exon2:c.C889T:p.P297S,NFATC3:ENST00000346183.3:exon2:c.C889T:p.P297S,NFATC3:ENST00000349223.5:exon2:c.C889T:p.P297S,NFATC3:ENST00000575270.1:exon2:c.C889T:p.P297S		exonic	nonsynonymous SNV	c.C889T	p.P297S	NFATC3	8.815e-05	0.0011	0	0.000413	0.0007
16	69971482	T	C	PASS	WWP2:ENST00000568684.1:exon11:c.T953C:p.M318T,WWP2:ENST00000542271.1:exon18:c.T1922C:p.M641T,WWP2:ENST00000356003.2:exon20:c.T2270C:p.M757T,WWP2:ENST00000359154.2:exon21:c.T2270C:p.M757T,WWP2:ENST00000448661.1:exon21:c.T2270C:p.M757T		exonic	nonsynonymous SNV	c.T2270C	p.M757T	WWP2	5.541e-05	0.0009	0	0	0.0005
16	71663445	C	G	PASS	MARVELD3:ENST00000567566.1:exon2:c.C643G:p.L215V		exonic	nonsynonymous SNV	c.C643G	p.L215V	MARVELD3	0.0002	0.0029	0.000599042	0	0.0039
16	71779109	G	A	PASS	AP1G1:ENST00000564155.1:exon3:c.C212T:p.T71I,AP1G1:ENST00000299980.4:exon19:c.C1937T:p.T646I,AP1G1:ENST00000393512.3:exon20:c.C1946T:p.T649I,AP1G1:ENST00000423132.2:exon20:c.C1946T:p.T649I,AP1G1:ENST00000433195.2:exon22:c.C2006T:p.T669I,AP1G1:ENST00000569748.1:exon22:c.C1937T:p.T646I		exonic	nonsynonymous SNV	c.C2006T	p.T669I	AP1G1	8.817e-05	0.0014	0.000199681	0.00539	0.0042
16	72821618	-	CCG	PASS	ZFHX3:ENST00000397992.5:exon9:c.7814_7815insCGG:p.G2605delinsGG,ZFHX3:ENST00000268489.5:exon10:c.10556_10557insCGG:p.G3519delinsGG		exonic	nonframeshift insertion	c.10556_10557insCGG	p.G3519delinsGG	ZFHX3	0.0005	0.0009	0	0	0
16	74694876	AAGCAGAT	-	PASS	RFWD3:ENST00000361070.4:exon2:c.465_472del:p.V155fs,RFWD3:ENST00000571750.1:exon3:c.465_472del:p.V155fs		exonic	frameshift deletion	c.465_472del	p.V155fs	RFWD3	0	0	0	0	0
16	81712157	T	G	PASS	CMIP:ENST00000398040.4:exon8:c.T853G:p.C285G,CMIP:ENST00000537098.3:exon10:c.T1312G:p.C438G,CMIP:ENST00000539778.2:exon10:c.T1030G:p.C344G		exonic	nonsynonymous SNV	c.T1312G	p.C438G	CMIP	0	0	0	0	0
16	84163956	C	T	PASS	HSDL1:ENST00000219439.4:exon4:c.G301A:p.E101K,HSDL1:ENST00000434463.3:exon4:c.G301A:p.E101K,HSDL1:ENST00000562224.1:exon4:c.G301A:p.E101K,HSDL1:ENST00000568857.1:exon4:c.G301A:p.E101K		exonic	nonsynonymous SNV	c.G301A	p.E101K	HSDL1	6.613e-05	0.0009	0	0.00124	0.0005
16	85743903	C	T	PASS	C16orf74:ENST00000602583.1:exon1:c.G3A:p.M1I,C16orf74:ENST00000284245.4:exon3:c.G39A:p.M13I,C16orf74:ENST00000602719.1:exon3:c.G39A:p.M13I		exonic	nonsynonymous SNV	c.G39A	p.M13I	C16orf74	0.0004	0.0078	0.000199681	0	0.0025
16	88677776	G	A	PASS	ZC3H18:ENST00000301011.5:exon8:c.G1307A:p.R436Q,ZC3H18:ENST00000452588.2:exon9:c.G1379A:p.R460Q		exonic	nonsynonymous SNV	c.G1307A	p.R436Q	ZC3H18	0	0	0	0	0
16	88793466	G	A	PASS	PIEZO1:ENST00000301015.9:exon24:c.C3436T:p.P1146S		exonic	nonsynonymous SNV	c.C3436T	p.P1146S	PIEZO1	0	0	0	0	0
16	88798768	A	T	PASS	PIEZO1:ENST00000301015.9:exon21:c.T2966A:p.F989Y		exonic	nonsynonymous SNV	c.T2966A	p.F989Y	PIEZO1	0	0	0	0	0
17	1551138	G	T	PASS	RILP:ENST00000574810.1:exon3:c.C494A:p.A165E,RILP:ENST00000301336.6:exon6:c.C935A:p.A312E		exonic	nonsynonymous SNV	c.C935A	p.A312E	RILP	0	0	0	0	0
17	1611119	C	T	PASS	TLCD2:ENST00000330676.6:exon4:c.G740A:p.R247H		exonic	nonsynonymous SNV	c.G740A	p.R247H	TLCD2	0.0009	0	0.000199681	0	0
17	1962115	T	C	PASS	HIC1:ENST00000322941.3:exon2:c.T2188C:p.F730L,HIC1:ENST00000399849.3:exon2:c.T2131C:p.F711L		exonic	nonsynonymous SNV	c.T2188C	p.F730L	HIC1	0	0	0	0.001748	0.0007
17	3988986	C	T	PASS	ZZEF1:ENST00000381638.2:exon16:c.G2624A:p.R875Q		exonic	nonsynonymous SNV	c.G2624A	p.R875Q	ZZEF1	4.41e-05	0	0.000199681	0	0
17	4872027	G	A	PASS	CAMTA2:ENST00000414043.3:exon23:c.C3700T:p.P1234S		exonic	nonsynonymous SNV	c.C3700T	p.P1234S	CAMTA2	3.343e-05	0.0004	0	0.000827	0
17	7139413	G	A	PASS	PHF23:ENST00000576955.1:exon3:c.C443T:p.P148L,PHF23:ENST00000320316.3:exon4:c.C833T:p.P278L,PHF23:ENST00000454255.2:exon4:c.C821T:p.P274L,PHF23:ENST00000571362.1:exon4:c.C632T:p.P211L,PHF23:ENST00000572789.1:exon4:c.C443T:p.P148L		exonic	nonsynonymous SNV	c.C833T	p.P278L	PHF23	5.611e-05	0.0004	0.000798722	0	0.0011
17	7224218	G	A	PASS	NEURL4:ENST00000570460.1:exon20:c.C3313T:p.P1105S,NEURL4:ENST00000573186.1:exon20:c.C2620T:p.P874S,NEURL4:ENST00000315614.7:exon21:c.C3379T:p.P1127S,NEURL4:ENST00000399464.2:exon21:c.C3385T:p.P1129S		exonic	nonsynonymous SNV	c.C3379T	p.P1127S	NEURL4	0	0	0	0.001663	0.0016
17	8395764	C	G	PASS	MYH10:ENST00000269243.4:exon32:c.G4429C:p.E1477Q,MYH10:ENST00000379980.4:exon33:c.G4477C:p.E1493Q,MYH10:ENST00000396239.1:exon33:c.G4492C:p.E1498Q,MYH10:ENST00000360416.3:exon34:c.G4522C:p.E1508Q		exonic	nonsynonymous SNV	c.G4477C	p.E1493Q	MYH10	0	0	0	0	0
17	10558363	T	C	PASS	MYH3:ENST00000226209.7:exon2:c.A19G:p.M7V,MYH3:ENST00000583535.1:exon3:c.A19G:p.M7V		exonic	nonsynonymous SNV	c.A19G	p.M7V	MYH3	3.306e-05	0.0005	0.000199681	0.006633	0.0039
17	12862078	G	A	PASS	ARHGAP44:ENST00000583608.1:exon3:c.G199A:p.V67M,ARHGAP44:ENST00000262444.9:exon16:c.G1387A:p.V463M,ARHGAP44:ENST00000340825.3:exon16:c.G1387A:p.V463M,ARHGAP44:ENST00000379672.5:exon16:c.G1387A:p.V463M,ARHGAP44:ENST00000544416.2:exon16:c.G1387A:p.V463M		exonic	nonsynonymous SNV	c.G1387A	p.V463M	ARHGAP44	0.0003	0.0049	0.00119808	0.008678	0.0089
17	18039138	C	T	PASS	MYO15A:ENST00000205890.5:exon13:c.C4596T:p.T1532T		exonic;splicing	synonymous SNV	c.C4596T	p.T1532T	MYO15A	0.0003	0.0026	0.000199681	0.001402	0.0007
17	18141873	T	C	PASS	LLGL1:ENST00000316843.4:exon16:c.T2156C:p.L719S		exonic	nonsynonymous SNV	c.T2156C	p.L719S	LLGL1	0	0	0	0	0
17	18150343	C	T	PASS	FLII:ENST00000379450.4:exon21:c.G2442A:p.W814X,FLII:ENST00000545457.2:exon21:c.G2535A:p.W845X,FLII:ENST00000327031.4:exon22:c.G2700A:p.W900X,FLII:ENST00000579294.1:exon22:c.G2667A:p.W889X		exonic	stopgain	c.G2700A	p.W900X	FLII	0	0	0	0	0
17	26712299	G	C	PASS		ENST00000457710.3:exon5:c.1528+5G>C,ENST00000582323.1:exon2:c.341+5G>C,ENST00000578128.1:exon1:c.176+5G>C	splicing				SARM1	0	0	0	0	0
17	26966663	-	T	PASS		ENST00000528896.2:exon10:c.1016-3->A,ENST00000544884.1:exon10:c.587-3->A,ENST00000389003.3:exon10:c.587-3->A,ENST00000581267.1:exon4:c.236-3->A	splicing				KIAA0100	0	0	0	0	0
17	27936110	G	C	PASS	ANKRD13B:ENST00000394859.3:exon6:c.G572C:p.S191T,ANKRD13B:ENST00000488766.1:exon6:c.G572C:p.S191T,ANKRD13B:ENST00000583728.1:exon6:c.G176C:p.S59T		exonic	nonsynonymous SNV	c.G572C	p.S191T	ANKRD13B	0.0003	0.0056	0.000998403	0.00427	0.002
17	28749793	C	G	PASS	CPD:ENST00000225719.4:exon5:c.C1409G:p.T470R,CPD:ENST00000543464.2:exon5:c.C668G:p.T223R		exonic	nonsynonymous SNV	c.C1409G	p.T470R	CPD	0.0003	0.005	0.00119808	0.005785	0
17	36614425	A	C	PASS	ARHGAP23:ENST00000431231.2:exon2:c.A143C:p.K48T,ARHGAP23:ENST00000437668.3:exon2:c.A143C:p.K48T		exonic	nonsynonymous SNV	c.A143C	p.K48T	ARHGAP23	0	0	0	0	0.0012
17	37341121	G	C	PASS		ENST00000394303.3:exon8:c.649-4C>G,ENST00000394310.3:exon8:c.649-4C>G,ENST00000344140.5:exon8:c.784-4C>G	splicing				CACNB1	0.0003	0.0036	0.00139776	0.001247	0
17	38508261	A	G	PASS	RARA:ENST00000425707.3:exon3:c.A278G:p.K93R,RARA:ENST00000394081.3:exon4:c.A554G:p.K185R,RARA:ENST00000394086.3:exon4:c.A617G:p.K206R,RARA:ENST00000475125.1:exon4:c.A212G:p.K71R,RARA:ENST00000254066.5:exon5:c.A569G:p.K190R,RARA:ENST00000394089.2:exon5:c.A569G:p.K190R		exonic	nonsynonymous SNV	c.A569G	p.K190R	RARA	1.472e-05	0.0002	0	0.000416	0.0003
17	40183754	T	C	PASS	ZNF385C:ENST00000436535.3:exon4:c.A559G:p.K187E		exonic	nonsynonymous SNV	c.A559G	p.K187E	ZNF385C	0	0	0.000599042	0.008692	0.0062
17	40266601	G	C	PASS	KAT2A:ENST00000225916.5:exon14:c.C2041G:p.R681G		exonic	nonsynonymous SNV	c.C2041G	p.R681G	KAT2A	0	0	0	0.000413	0.0008
17	42928650	G	T	PASS	EFTUD2:ENST00000590124.1:exon7:c.C664A:p.P222T,EFTUD2:ENST00000402521.3:exon27:c.C2806A:p.P936T,EFTUD2:ENST00000426333.2:exon28:c.C2911A:p.P971T,EFTUD2:ENST00000591382.1:exon28:c.C2911A:p.P971T,EFTUD2:ENST00000592576.1:exon28:c.C2881A:p.P961T		exonic	nonsynonymous SNV	c.C2911A	p.P971T	EFTUD2	0	0	0	0.000413	0
17	46110076	A	C	PASS	COPZ2:ENST00000584955.1:exon2:c.T104G:p.F35C,COPZ2:ENST00000579263.1:exon3:c.T134G:p.F45C,COPZ2:ENST00000006101.4:exon6:c.T386G:p.F129C		exonic	nonsynonymous SNV	c.T386G	p.F129C	COPZ2	0.0002	0.0031	0.000399361	0	0.0003
17	48227389	T	C	PASS	PPP1R9B:ENST00000316878.6:exon2:c.A485G:p.K162R		exonic;splicing	nonsynonymous SNV	c.A485G	p.K162R	PPP1R9B	0	0	0	0.000448	0.0007
17	48270020	G	C	PASS	COL1A1:ENST00000225964.5:exon28:c.C1910G:p.A637G		exonic	nonsynonymous SNV	c.C1910G	p.A637G	COL1A1	0	0	0	0.00124	0.0018
17	48653637	C	T	PASS	CACNA1G:ENST00000352832.5:exon8:c.C1874T:p.P625L,CACNA1G:ENST00000354983.4:exon8:c.C1874T:p.P625L,CACNA1G:ENST00000358244.5:exon8:c.C1874T:p.P625L,CACNA1G:ENST00000359106.5:exon8:c.C1874T:p.P625L,CACNA1G:ENST00000360761.4:exon8:c.C1874T:p.P625L,CACNA1G:ENST00000416767.4:exon8:c.C1874T:p.P625L,CACNA1G:ENST00000429973.2:exon8:c.C1874T:p.P625L,CACNA1G:ENST00000442258.2:exon8:c.C1874T:p.P625L,CACNA1G…		exonic	nonsynonymous SNV	c.C1874T	p.P625L	CACNA1G	0	0	0	0	0.0005
17	49098590	G	A	PASS	SPAG9:ENST00000510283.1:exon3:c.C449T:p.A150V,SPAG9:ENST00000357122.4:exon6:c.C878T:p.A293V,SPAG9:ENST00000505279.1:exon6:c.C878T:p.A293V,SPAG9:ENST00000262013.7:exon7:c.C920T:p.A307V		exonic	nonsynonymous SNV	c.C920T	p.A307V	SPAG9	0.0004	0.0044	0.000399361	0.003731	0.0022
17	65103380	G	C	PASS	HELZ:ENST00000358691.5:exon31:c.C5146G:p.Q1716E,HELZ:ENST00000580168.1:exon31:c.C5149G:p.Q1717E		exonic	nonsynonymous SNV	c.C5146G	p.Q1716E	HELZ	0	0	0	0	0.0002
17	76228041	C	T	PASS	TMEM235:ENST00000421688.1:exon2:c.C487T:p.R163C		exonic	nonsynonymous SNV	c.C487T	p.R163C	TMEM235	0	0	0	0	0
17	77755623	C	G	PASS	CBX2:ENST00000269399.5:exon4:c.C311G:p.A104G		exonic	nonsynonymous SNV	c.C311G	p.A104G	CBX2	4.44e-05	0.0007	0	0.003309	0.0053
17	78301639	A	G	PASS	RNF213:ENST00000456466.1:exon19:c.A3217G:p.N1073D,RNF213:ENST00000582970.1:exon19:c.A3217G:p.N1073D,RNF213:ENST00000508628.2:exon20:c.A3364G:p.N1122D		exonic	nonsynonymous SNV	c.A3364G	p.N1122D	RNF213	0	0	0	0	0
17	78346826	T	G	PASS	RNF213:ENST00000336301.6:exon24:c.T7022G:p.I2341S,RNF213:ENST00000582970.1:exon49:c.T12803G:p.I4268S,RNF213:ENST00000508628.2:exon50:c.T12950G:p.I4317S		exonic	nonsynonymous SNV	c.T12950G	p.I4317S	RNF213	0	0	0	0	0
17	78363034	C	T	PASS	RNF213:ENST00000336301.6:exon40:c.C9281T:p.A3094V,RNF213:ENST00000582970.1:exon65:c.C15062T:p.A5021V,RNF213:ENST00000508628.2:exon66:c.C15209T:p.A5070V		exonic	nonsynonymous SNV	c.C15209T	p.A5070V	RNF213	0.0001	0.0018	0.000798722	0	0.0015
18	2726480	T	A	PASS	SMCHD1:ENST00000577880.1:exon11:c.T1144A:p.L382I,SMCHD1:ENST00000261598.8:exon22:c.T2731A:p.L911I,SMCHD1:ENST00000320876.6:exon22:c.T2731A:p.L911I		exonic	nonsynonymous SNV	c.T2731A	p.L911I	SMCHD1	0.0002	0.0086	0	0.004139	0.0027
18	2921592	A	G	PASS	LPIN2:ENST00000261596.4:exon18:c.T2381C:p.I794T		exonic	nonsynonymous SNV	c.T2381C	p.I794T	LPIN2	0.0001	0.0023	0.000199681	0.002893	0.0029
18	3534411	C	T	PASS	DLGAP1:ENST00000400145.2:exon7:c.G1354A:p.D452N,DLGAP1:ENST00000400147.2:exon7:c.G1354A:p.D452N,DLGAP1:ENST00000400155.1:exon7:c.G1378A:p.D460N,DLGAP1:ENST00000534970.1:exon7:c.G1312A:p.D438N,DLGAP1:ENST00000581699.1:exon7:c.G1378A:p.D460N,DLGAP1:ENST00000584874.1:exon7:c.G2260A:p.D754N,DLGAP1:ENST00000400149.3:exon8:c.G1330A:p.D444N,DLGAP1:ENST00000400150.3:exon8:c.G1408A:p.D470N,DLGAP1:ENST0000…		exonic	nonsynonymous SNV	c.G2260A	p.D754N	DLGAP1	1.104e-05	0	0	0	0
18	6898571	T	C	PASS	ARHGAP28:ENST00000418986.1:exon15:c.T1690C:p.X564Q,ARHGAP28:ENST00000532996.1:exon15:c.T1636C:p.X546Q,ARHGAP28:ENST00000262227.3:exon17:c.T2011C:p.X671Q,ARHGAP28:ENST00000400091.2:exon17:c.T2167C:p.X723Q		exonic	stoploss	c.T2011C	p.X671Q	ARHGAP28	1.108e-05	0.0002	0	0	0
18	7906557	G	A	PASS	PTPRM:ENST00000332175.8:exon4:c.G523A:p.V175M,PTPRM:ENST00000400053.4:exon4:c.G337A:p.V113M,PTPRM:ENST00000400060.4:exon4:c.G523A:p.V175M,PTPRM:ENST00000580170.1:exon4:c.G523A:p.V175M		exonic	nonsynonymous SNV	c.G523A	p.V175M	PTPRM	0	0	0	0.000828	0.0015
18	19075685	G	A	PASS	GREB1L:ENST00000269218.6:exon19:c.G2758A:p.D920N,GREB1L:ENST00000424526.1:exon20:c.G3085A:p.D1029N,GREB1L:ENST00000580732.2:exon20:c.G3085A:p.D1029N		exonic	nonsynonymous SNV	c.G3085A	p.D1029N	GREB1L	0	0	0	0	0.0015
18	28662323	C	T	PASS	DSC2:ENST00000251081.6:exon9:c.G1144A:p.D382N,DSC2:ENST00000280904.6:exon9:c.G1144A:p.D382N		exonic	nonsynonymous SNV	c.G1144A	p.D382N	DSC2	0	0	0	0	0
18	31319494	A	G	PASS	ASXL3:ENST00000269197.5:exon11:c.A2126G:p.N709S		exonic	nonsynonymous SNV	c.A2126G	p.N709S	ASXL3	1.11e-05	0	0	0	0
18	34205520	C	G	PASS	FHOD3:ENST00000591635.1:exon6:c.C28G:p.P10A,FHOD3:ENST00000257209.4:exon10:c.C1004G:p.P335R,FHOD3:ENST00000359247.4:exon10:c.C1004G:p.P335R,FHOD3:ENST00000445677.1:exon10:c.C1004G:p.P335R,FHOD3:ENST00000590592.1:exon10:c.C1004G:p.P335R		exonic	nonsynonymous SNV	c.C1004G	p.P335R	FHOD3	0.0006	0.0043	0.00179712	0	0.0007
18	34273240	G	A	PASS	FHOD3:ENST00000359247.4:exon13:c.G1514A:p.R505Q,FHOD3:ENST00000445677.1:exon13:c.G1451A:p.R484Q,FHOD3:ENST00000257209.4:exon14:c.G1565A:p.R522Q,FHOD3:ENST00000590592.1:exon17:c.G2090A:p.R697Q		exonic	nonsynonymous SNV	c.G1565A	p.R522Q	FHOD3	0.0001	0.0011	0.000199681	0	0.0002
18	42643545	A	T	PASS	SETBP1:ENST00000282030.5:exon6:c.A4673T:p.Q1558L		exonic	nonsynonymous SNV	c.A4673T	p.Q1558L	SETBP1	0.0002	0.0021	0	0	0
18	44121756	G	A	PASS	LOXHD1:ENST00000536111.1:exon5:c.C602T:p.T201M,LOXHD1:ENST00000579038.1:exon5:c.C275T:p.T92M,LOXHD1:ENST00000441893.2:exon6:c.C695T:p.T232M,LOXHD1:ENST00000582408.1:exon6:c.C563T:p.T188M,LOXHD1:ENST00000300591.6:exon7:c.C563T:p.T188M,LOXHD1:ENST00000398722.4:exon18:c.C3062T:p.T1021M,LOXHD1:ENST00000441551.2:exon23:c.C3278T:p.T1093M,LOXHD1:ENST00000536736.1:exon25:c.C3896T:p.T1299M		exonic	nonsynonymous SNV	c.C563T	p.T188M	LOXHD1	0.0002	0	0.000199681	0.00129	0.002
18	44159589	T	C	PASS		ENST00000398722.4:exon6:c.975+4A>G,ENST00000536736.1:exon13:c.1809+4A>G,ENST00000441551.2:exon13:c.1809+4A>G	splicing				LOXHD1	0	0	0	0.000413	0
18	47806387	C	T	PASS	MBD1:ENST00000424334.2:exon2:c.G54A:p.R18R		exonic;splicing	synonymous SNV	c.G54A	p.R18R	MBD1	8.734e-05	0.0009	0.000199681	0	0.0002
18	60506107	A	G	PASS	PHLPP1:ENST00000262719.5:exon3:c.A1864G:p.T622A,PHLPP1:ENST00000400316.4:exon3:c.A328G:p.T110A		exonic	nonsynonymous SNV	c.A1864G	p.T622A	PHLPP1	0.0002	0.0032	0.000599042	0.007025	0.0056
18	67864918	T	G	PASS	RTTN:ENST00000583043.1:exon1:c.A5C:p.D2A,RTTN:ENST00000255674.6:exon6:c.A635C:p.D212A,RTTN:ENST00000437017.1:exon6:c.A635C:p.D212A,RTTN:ENST00000454359.1:exon6:c.A635C:p.D212A,RTTN:ENST00000581161.1:exon6:c.A635C:p.D212A		exonic	nonsynonymous SNV	c.A635C	p.D212A	RTTN	0.0025	0.0002	0.00119808	0.001653	0.001
18	76966991	G	A	PASS	ATP9B:ENST00000307671.7:exon10:c.G1009A:p.A337T,ATP9B:ENST00000426216.2:exon10:c.G1009A:p.A337T		exonic	nonsynonymous SNV	c.G1009A	p.A337T	ATP9B	1.104e-05	0.0002	0.000199681	0.001656	0.0039
19	1108837	-	TGACGTCGGCCA	PASS	SBNO2:ENST00000438103.2:exon28:c.3385_3386insTGGCCGACGTCA:p.S1129delinsMADVS,SBNO2:ENST00000361757.3:exon31:c.3556_3557insTGGCCGACGTCA:p.S1186delinsMADVS,SBNO2:ENST00000587024.1:exon31:c.3526_3527insTGGCCGACGTCA:p.S1176delinsMADVS		exonic	nonframeshift insertion	c.3556_3557insTGGCCGACGTCA	p.S1186delinsMADVS	SBNO2	6.518e-05	0.0007	0	0.004223	0
19	1279126	G	C	PASS	C19orf24:ENST00000469144.1:exon3:c.G317C:p.W106S		exonic	nonsynonymous SNV	c.G317C	p.W106S	C19orf24	0.0002	0.0032	0.000399361	0	0.006
19	1461962	G	C	PASS	APC2:ENST00000238483.4:exon9:c.G817C:p.E273Q,APC2:ENST00000535453.1:exon13:c.G1639C:p.E547Q,APC2:ENST00000233607.2:exon14:c.G1639C:p.E547Q,APC2:ENST00000590469.1:exon14:c.G1639C:p.E547Q		exonic;splicing	nonsynonymous SNV	c.G1639C	p.E547Q	APC2	0	0	0	0	0
19	3525882	G	A	PASS	FZR1:ENST00000313639.8:exon2:c.G86A:p.R29Q,FZR1:ENST00000395095.3:exon2:c.G86A:p.R29Q,FZR1:ENST00000591290.1:exon2:c.G86A:p.R29Q,FZR1:ENST00000441788.2:exon3:c.G86A:p.R29Q		exonic	nonsynonymous SNV	c.G86A	p.R29Q	FZR1	0.0001	0.0016	0.000798722	0.007456	0
19	5119857	G	A	PASS	KDM4B:ENST00000159111.4:exon11:c.G1309A:p.A437T,KDM4B:ENST00000536461.1:exon11:c.G1411A:p.A471T		exonic	nonsynonymous SNV	c.G1309A	p.A437T	KDM4B	8.416e-05	0	0	0	0
19	6375472	G	A	PASS	PSPN:ENST00000597721.1:exon1:c.C389T:p.P130L,PSPN:ENST00000245810.1:exon2:c.C304T:p.R102C		exonic	nonsynonymous SNV	c.C304T	p.R102C	PSPN	0	0	0	0.000426	0
19	7117188	C	T	PASS	INSR:ENST00000341500.5:exon21:c.G3992A:p.R1331Q,INSR:ENST00000302850.5:exon22:c.G4028A:p.R1343Q		exonic	nonsynonymous SNV	c.G4028A	p.R1343Q	INSR	4.409e-05	0.0005	0	0.00124	0.0008
19	10610685	C	T	PASS	KEAP1:ENST00000171111.5:exon2:c.G25A:p.G9R,KEAP1:ENST00000393623.2:exon2:c.G25A:p.G9R,KEAP1:ENST00000591039.1:exon2:c.G25A:p.G9R,KEAP1:ENST00000591419.1:exon2:c.G25A:p.G9R,KEAP1:ENST00000592055.1:exon2:c.G25A:p.G9R		exonic	nonsynonymous SNV	c.G25A	p.G9R	KEAP1	0.0004	0.0046	0.000798722	0.006539	0.0058
19	12222894	G	A	PASS	ZNF788:ENST00000339302.4:exon3:c.G532A:p.D178N		exonic	nonsynonymous SNV	c.G532A	p.D178N	ZNF788	0	0	0	0	0.0007
19	12223102	T	C	PASS	ZNF788:ENST00000339302.4:exon3:c.T740C:p.I247T		exonic	nonsynonymous SNV	c.T740C	p.I247T	ZNF788	4.717e-05	0.0014	0.000199681	0	0.0041
19	16688103	G	T	PASS	MED26:ENST00000263390.3:exon3:c.C538A:p.L180I,CTD-3222D19.2:ENST00000409035.1:exon4:c.C562A:p.L188I		exonic	nonsynonymous SNV	c.C538A	p.L180I	CTD-3222D19.2	0	0	0	0	0
19	17476700	C	G	PASS	PLVAP:ENST00000252590.4:exon3:c.G574C:p.V192L		exonic	nonsynonymous SNV	c.G574C	p.V192L	PLVAP	0	0	0	0	0
19	17767023	C	T	PASS	UNC13A:ENST00000252773.7:exon10:c.G952A:p.D318N,UNC13A:ENST00000519716.2:exon10:c.G952A:p.D318N,UNC13A:ENST00000550896.1:exon10:c.G952A:p.D318N,UNC13A:ENST00000551649.1:exon10:c.G952A:p.D318N,UNC13A:ENST00000552293.1:exon10:c.G952A:p.D318N,UNC13A:ENST00000428389.2:exon11:c.G1216A:p.D406N		exonic	nonsynonymous SNV	c.G1216A	p.D406N	UNC13A	0	0	0	0	0
19	18888154	C	G	PASS	CRTC1:ENST00000601916.1:exon10:c.C1141G:p.P381A,CRTC1:ENST00000321949.8:exon14:c.C1867G:p.P623A,CRTC1:ENST00000594658.1:exon14:c.C1744G:p.P582A,CRTC1:ENST00000338797.6:exon15:c.C1915G:p.P639A		exonic	nonsynonymous SNV	c.C1915G	p.P639A	CRTC1	1.128e-05	0	0	0	0
19	19431685	C	T	PASS	MAU2:ENST00000262815.8:exon1:c.C17T:p.A6V,MAU2:ENST00000392313.6:exon1:c.C17T:p.A6V		exonic	nonsynonymous SNV	c.C17T	p.A6V	MAU2	0.0003	0.0044	0.000199681	0.003927	0
19	19612826	G	A	PASS	GATAD2A:ENST00000537887.1:exon5:c.G436A:p.D146N,GATAD2A:ENST00000358713.3:exon10:c.G1549A:p.D517N,GATAD2A:ENST00000360315.3:exon10:c.G1549A:p.D517N,GATAD2A:ENST00000404158.1:exon12:c.G1552A:p.D518N		exonic	nonsynonymous SNV	c.G1549A	p.D517N	GATAD2A	0.0006	0.0031	0.00139776	0.00083	0.0008
19	33134477	C	T	PASS		ENST00000306065.4:exon6:c.585+1G>A,ENST00000587352.1:exon6:c.585+1G>A,ENST00000588700.1:exon5:c.428+1G>A	splicing				ANKRD27	2.206e-05	0.0004	0.000399361	0	0.0002
19	33167791	CCCAGGAAGGCCCTGGCCGCCA	-	PASS	RGS9BP:ENST00000334176.3:exon1:c.622_643del:p.P208fs		exonic	frameshift deletion	c.622_643del	p.P208fs	RGS9BP	1.76e-05	0.0002	0	0	0
19	38933074	C	T	PASS	RYR1:ENST00000355481.4:exon3:c.C251T:p.T84M,RYR1:ENST00000359596.3:exon3:c.C251T:p.T84M,RYR1:ENST00000360985.3:exon3:c.C251T:p.T84M		exonic	nonsynonymous SNV	c.C251T	p.T84M	RYR1	7.75e-05	0.0009	0.000199681	0.00539	0
19	41903767	G	C	PASS	BCKDHA:ENST00000269980.2:exon1:c.G35C:p.R12P,BCKDHA:ENST00000457836.2:exon1:c.G35C:p.R12P,BCKDHA:ENST00000542943.1:exon1:c.G35C:p.R12P		exonic	nonsynonymous SNV	c.G35C	p.R12P	BCKDHA	0.0002	0.0027	0	0	0.0083
19	45543439	C	T	PASS			splicing				CLASRP	0.0001	0.0016	0	0	0.0055
19	46124560	C	T	PASS	EML2:ENST00000590575.1:exon3:c.G250A:p.V84M,EML2:ENST00000588496.1:exon6:c.G574A:p.V192M,EML2:ENST00000245925.3:exon11:c.G1027A:p.V343M,EML2:ENST00000588308.1:exon11:c.G1027A:p.V343M,EML2:ENST00000589876.1:exon11:c.G1027A:p.V343M,EML2:ENST00000399594.3:exon14:c.G1501A:p.V501M,EML2:ENST00000536630.1:exon14:c.G1468A:p.V490M,EML2:ENST00000587152.1:exon14:c.G1630A:p.V544M		exonic	nonsynonymous SNV	c.G1501A	p.V501M	EML2	1.137e-05	0	0	0	0
19	50912771	C	T	PASS		ENST00000600859.1:exon17:c.2007-5C>T,ENST00000440232.2:exon17:c.2007-5C>T,ENST00000599857.1:exon17:c.2007-5C>T,ENST00000595904.1:exon16:c.2085-5C>T,ENST00000596425.1:exon5:c.412-5C>T	splicing				POLD1	0.0001	0	0.000199681	0	0
19	51220161	C	T	PASS	SHANK1:ENST00000293441.1:exon1:c.G16A:p.A6T,SHANK1:ENST00000359082.3:exon1:c.G16A:p.A6T,SHANK1:ENST00000391814.1:exon2:c.G16A:p.A6T		exonic	nonsynonymous SNV	c.G16A	p.A6T	SHANK1	0.0002	0	0	0.000871	0.001
19	52570612	C	T	PASS	ZNF841:ENST00000359973.2:exon1:c.G175A:p.V59I,ZNF841:ENST00000426391.2:exon5:c.G175A:p.V59I,ZNF841:ENST00000594295.1:exon6:c.G523A:p.V175I,ZNF841:ENST00000389534.4:exon7:c.G523A:p.V175I		exonic	nonsynonymous SNV	c.G523A	p.V175I	ZNF841	0	0	0	0	0.0007
19	56000877	-	G	PASS	SSC5D:ENST00000389623.6:exon3:c.210dupG:p.P70fs,SSC5D:ENST00000587166.1:exon3:c.210dupG:p.P70fs,SSC5D:ENST00000594321.1:exon3:c.210dupG:p.P70fs		exonic	frameshift insertion	c.210dupG	p.P70fs	SSC5D	0	0	0	0	0
19	57158968	C	T	PASS	SMIM17:ENST00000598409.1:exon3:c.C212T:p.S71L		exonic	nonsynonymous SNV	c.C212T	p.S71L	SMIM17	0	0	0	0.001316	0.0045
20	3296393	G	T	PASS	C20orf194:ENST00000453730.2:exon10:c.C793A:p.Q265K,C20orf194:ENST00000252032.9:exon19:c.C1579A:p.Q527K		exonic	nonsynonymous SNV	c.C1579A	p.Q527K	C20orf194	0	0	0	0	0
20	3553472	G	T	PASS	ATRN:ENST00000262919.5:exon12:c.G1966T:p.A656S,ATRN:ENST00000446916.2:exon12:c.G1966T:p.A656S		exonic	nonsynonymous SNV	c.G1966T	p.A656S	ATRN	0	0	0	0	0
20	3640641	G	A	PASS		ENST00000290417.2:exon6:c.730-5C>T,ENST00000319242.3:exon5:c.820-5C>T	splicing				GFRA4	0.0004	0.0043	0	0.007653	0.0075
20	3686544	T	C	PASS	SIGLEC1:ENST00000202578.4:exon3:c.A553G:p.T185A,SIGLEC1:ENST00000344754.4:exon3:c.A553G:p.T185A		exonic	nonsynonymous SNV	c.A553G	p.T185A	SIGLEC1	0.0004	0.0037	0.000998403	0.002479	0.0069
20	23350963	A	G	PASS	GZF1:ENST00000542987.1:exon4:c.A548G:p.D183G,GZF1:ENST00000377051.2:exon5:c.A2021G:p.D674G,GZF1:ENST00000544236.1:exon5:c.A593G:p.D198G,GZF1:ENST00000338121.5:exon6:c.A2021G:p.D674G		exonic	nonsynonymous SNV	c.A2021G	p.D674G	GZF1	0	0	0	0.000826	0.0015
20	25059497	C	A	PASS	VSX1:ENST00000376707.3:exon3:c.G595T:p.V199L,VSX1:ENST00000376709.4:exon3:c.G595T:p.V199L,VSX1:ENST00000409285.2:exon3:c.G595T:p.V199L,VSX1:ENST00000409958.2:exon3:c.G595T:p.V199L,VSX1:ENST00000424574.1:exon3:c.G595T:p.V199L,VSX1:ENST00000429762.3:exon3:c.G595T:p.V199L,VSX1:ENST00000444511.2:exon3:c.G595T:p.V199L,VSX1:ENST00000451258.1:exon3:c.G595T:p.V199L		exonic	nonsynonymous SNV	c.G595T	p.V199L	VSX1	5.51e-05	0.0009	0.000199681	0.000413	0.0012
20	31023613	A	T	PASS	ASXL1:ENST00000306058.5:exon12:c.A3083T:p.E1028V,ASXL1:ENST00000375687.4:exon13:c.A3098T:p.E1033V		exonic	nonsynonymous SNV	c.A3083T	p.E1028V	ASXL1	0.0002	0.0034	0.000399361	0.002066	0.0027
20	33594263	T	C	PASS	TRPC4AP:ENST00000539834.1:exon7:c.A608G:p.N203S,TRPC4AP:ENST00000432634.2:exon14:c.A1685G:p.N562S,TRPC4AP:ENST00000252015.2:exon15:c.A1802G:p.N601S,TRPC4AP:ENST00000451813.2:exon15:c.A1778G:p.N593S		exonic	nonsynonymous SNV	c.A1802G	p.N601S	TRPC4AP	0.0003	0.0053	0.000399361	0.005828	0.0066
20	34242641	T	C	PASS	RBM12:ENST00000359646.1:exon2:c.A604G:p.M202V,RBM12:ENST00000374104.3:exon3:c.A604G:p.M202V,RBM12:ENST00000374114.3:exon3:c.A604G:p.M202V,RBM12:ENST00000424458.1:exon3:c.A604G:p.M202V		exonic	nonsynonymous SNV	c.A604G	p.M202V	RBM12	5.511e-05	0	0.000399361	0	0
20	34459625	C	T	PASS	PHF20:ENST00000374012.3:exon9:c.C1156T:p.H386Y,PHF20:ENST00000339089.6:exon10:c.C1156T:p.H386Y,PHF20:ENST00000374000.4:exon10:c.C1156T:p.H386Y		exonic	nonsynonymous SNV	c.C1156T	p.H386Y	PHF20	0.0002	0.0032	0.000199681	0.002068	0.0059
20	35743631	A	G	PASS	MROH8:ENST00000217333.8:exon15:c.T1967C:p.M656T,MROH8:ENST00000400441.3:exon19:c.T2480C:p.M827T,MROH8:ENST00000441008.2:exon21:c.T2438C:p.M813T		exonic	nonsynonymous SNV	c.T1967C	p.M656T	MROH8	0	0	0	0	0
20	44589526	G	A	PASS		ENST00000322927.2:exon11:c.1647-5C>T,ENST00000426788.1:exon8:c.1182-5C>T	splicing				ZNF335	6.927e-05	0.0011	0	0	0.0008
20	48479568	A	-	PASS	SLC9A8:ENST00000539601.1:exon7:c.159delA:p.A53fs,SLC9A8:ENST00000361573.2:exon9:c.816delA:p.A272fs,SLC9A8:ENST00000417961.1:exon9:c.864delA:p.A288fs		exonic	frameshift deletion	c.816delA	p.A272fs	SLC9A8	0	0	0	0	0
20	60740474	A	G	PASS		ENST00000421564.1:exon8:c.824-4A>G,ENST00000331758.3:exon8:c.824-4A>G,ENST00000370848.4:exon7:c.833-4A>G,ENST00000492466.2:exon3:c.268-4A>G	splicing				SS18L1	0	0	0.000199681	0	0
20	61981451	C	G	PASS	CHRNA4:ENST00000370263.4:exon5:c.G1312C:p.E438Q		exonic	nonsynonymous SNV	c.G1312C	p.E438Q	CHRNA4	0	0	0	0	0
21	42647487	G	A	PASS	BACE2:ENST00000347667.5:exon8:c.G1343A:p.R448H,BACE2:ENST00000330333.6:exon9:c.G1493A:p.R498H		exonic	nonsynonymous SNV	c.G1493A	p.R498H	BACE2	1.103e-05	0.0002	0.000199681	0	0
22	40058007	G	T	PASS	CACNA1I:ENST00000404898.1:exon16:c.G2834T:p.R945L,CACNA1I:ENST00000407673.1:exon16:c.G2834T:p.R945L,CACNA1I:ENST00000401624.1:exon17:c.G2939T:p.R980L,CACNA1I:ENST00000402142.3:exon17:c.G2939T:p.R980L,CACNA1I:ENST00000400164.3:exon19:c.G2834T:p.R945L,CACNA1I:ENST00000336649.4:exon20:c.G2957T:p.R986L		exonic	nonsynonymous SNV	c.G2957T	p.R986L	CACNA1I	0	0	0	0	0
22	21983961	G	A	PASS	YDJC:ENST00000292778.6:exon2:c.C254T:p.P85L,YDJC:ENST00000398873.3:exon2:c.C254T:p.P85L,YDJC:ENST00000415762.2:exon2:c.C254T:p.P85L		exonic	nonsynonymous SNV	c.C254T	p.P85L	YDJC	7.719e-05	0.0005	0.000599042	0.001264	0.0027
22	23603602	A	T	PASS	BCR:ENST00000427791.1:exon3:c.A187T:p.I63F,BCR:ENST00000305877.8:exon4:c.A1627T:p.I543F,BCR:ENST00000359540.3:exon4:c.A1627T:p.I543F		exonic	nonsynonymous SNV	c.A1627T	p.I543F	BCR	0	0	0	0	0.0003
22	28693815	C	G	PASS	TTC28:ENST00000397906.2:exon4:c.G555C:p.Q185H		exonic	nonsynonymous SNV	c.G555C	p.Q185H	TTC28	0	0	0	0	0
22	30070923	C	T	PASS	NF2:ENST00000334961.7:exon11:c.C1190T:p.T397M,NF2:ENST00000353887.4:exon11:c.C1190T:p.T397M,NF2:ENST00000361452.4:exon12:c.C1316T:p.T439M,NF2:ENST00000361676.4:exon12:c.C1313T:p.T438M,NF2:ENST00000338641.4:exon13:c.C1439T:p.T480M,NF2:ENST00000361166.4:exon13:c.C1439T:p.T480M,NF2:ENST00000397789.3:exon13:c.C1439T:p.T480M,NF2:ENST00000403435.1:exon13:c.C1352T:p.T451M,NF2:ENST00000403999.3:exon13:c.…		exonic	nonsynonymous SNV	c.C1439T	p.T480M	NF2	0.0004	0.0062	0.000399361	0.002915	0.0055
22	31672925	CCTCTA	-	PASS	LIMK2:ENST00000340552.4:exon15:c.1860_1865del:p.620_622del,LIMK2:ENST00000406516.1:exon15:c.1689_1694del:p.563_565del		exonic	nonframeshift deletion	c.1860_1865del	p.620_622del	LIMK2	5.518e-05	0.0009	0	0	0
22	37888796	G	T	PASS	CARD10:ENST00000406271.3:exon14:c.C1632A:p.S544R,CARD10:ENST00000437756.1:exon15:c.C1413A:p.S471R,CARD10:ENST00000251973.5:exon17:c.C2490A:p.S830R,CARD10:ENST00000403299.1:exon18:c.C2490A:p.S830R		exonic	nonsynonymous SNV	c.C2490A	p.S830R	CARD10	0	0	0	0	0
22	40058007	G	T	PASS	CACNA1I:ENST00000404898.1:exon16:c.G2834T:p.R945L,CACNA1I:ENST00000407673.1:exon16:c.G2834T:p.R945L,CACNA1I:ENST00000401624.1:exon17:c.G2939T:p.R980L,CACNA1I:ENST00000402142.3:exon17:c.G2939T:p.R980L,CACNA1I:ENST00000400164.3:exon19:c.G2834T:p.R945L,CACNA1I:ENST00000336649.4:exon20:c.G2957T:p.R986L		exonic	nonsynonymous SNV	c.G2957T	p.R986L	CACNA1I	0	0	0	0	0
22	41077825	C	T	PASS	MCHR1:ENST00000249016.4:exon2:c.C1162T:p.R388C,MCHR1:ENST00000381433.2:exon3:c.C784T:p.R262C		exonic	nonsynonymous SNV	c.C1162T	p.R388C	MCHR1	7.825e-05	0.0002	0	0.000413	0.0005
22	45813541	G	C	PASS	RIBC2:ENST00000342894.3:exon3:c.G52C:p.D18H,RIBC2:ENST00000538017.1:exon3:c.G256C:p.D86H		exonic	nonsynonymous SNV	c.G52C	p.D18H	RIBC2	5.581e-05	0.0009	0	0.001241	0.0032
22	46323420	G	A	PASS	WNT7B:ENST00000410058.1:exon4:c.C605T:p.P202L		exonic	nonsynonymous SNV	c.C605T	p.P202L	WNT7B	0.0002	0	0.000998403	0	0.0042
22	46929899	G	A	PASS	CELSR1:ENST00000262738.3:exon1:c.C3169T:p.R1057C,CELSR1:ENST00000395964.1:exon1:c.C3169T:p.R1057C		exonic	nonsynonymous SNV	c.C3169T	p.R1057C	CELSR1	0.0001	0.0005	0.000599042	0.00124	0.0005
22	50555777	A	G	PASS	MOV10L1:ENST00000262794.5:exon9:c.A1451G:p.K484R,MOV10L1:ENST00000395858.3:exon9:c.A1451G:p.K484R,MOV10L1:ENST00000540615.1:exon9:c.A1391G:p.K464R,MOV10L1:ENST00000545383.1:exon10:c.A1451G:p.K484R		exonic;splicing	nonsynonymous SNV	c.A1451G	p.K484R	MOV10L1	1.127e-05	0.0002	0.000199681	0	0.001
22	51040250	A	T	PASS	MAPK8IP2:ENST00000329492.3:exon2:c.A98T:p.D33V,MAPK8IP2:ENST00000341339.4:exon2:c.A98T:p.D33V,MAPK8IP2:ENST00000442429.2:exon2:c.A98T:p.D33V		exonic	nonsynonymous SNV	c.A98T	p.D33V	MAPK8IP2	0	0	0	0	0
X	19649977	T	C	PASS		ENST00000397821.3:exon8:c.897+5A>G,ENST00000379716.1:exon3:c.183+5A>G,ENST00000379698.4:exon7:c.786+5A>G,ENST00000541422.1:exon3:c.114+5A>G,ENST00000379726.3:exon8:c.837+5A>G,ENST00000379697.3:exon10:c.1029+5A>G	splicing				SH3KBP1	1.592e-05	0.0002	0	0	0
X	43662605	G	A	PASS	MAOB:ENST00000378069.4:exon4:c.C326T:p.P109L,MAOB:ENST00000538942.1:exon4:c.C278T:p.P93L,MAOB:ENST00000536181.1:exon5:c.C278T:p.P93L		exonic	nonsynonymous SNV	c.C326T	p.P109L	MAOB	0.0004	0	0.000529801	0.000422	0
X	46433477	C	A	PASS	CHST7:ENST00000276055.3:exon1:c.C111A:p.D37E		exonic	nonsynonymous SNV	c.C111A	p.D37E	CHST7	0	0	0	0	0
X	70341545	C	T	PASS	MED12:ENST00000333646.6:exon7:c.C980T:p.T327M,MED12:ENST00000374080.3:exon7:c.C980T:p.T327M,MED12:ENST00000374102.1:exon7:c.C980T:p.T327M		exonic	nonsynonymous SNV	c.C980T	p.T327M	MED12	0	0	0	0	0
X	128657341	G	C	PASS	SMARCA1:ENST00000371121.3:exon1:c.C7G:p.Q3E,SMARCA1:ENST00000371122.4:exon1:c.C7G:p.Q3E,SMARCA1:ENST00000371123.1:exon1:c.C7G:p.Q3E		exonic	nonsynonymous SNV	c.C7G	p.Q3E	SMARCA1	0	0	0	0	0
X	129474290	G	A	PASS	SLC25A14:ENST00000218197.5:exon1:c.G38A:p.R13K,SLC25A14:ENST00000339231.3:exon1:c.G38A:p.R13K,SLC25A14:ENST00000361980.5:exon1:c.G38A:p.R13K,SLC25A14:ENST00000424447.1:exon2:c.G38A:p.R13K,SLC25A14:ENST00000545805.1:exon2:c.G38A:p.R13K		exonic	nonsynonymous SNV	c.G38A	p.R13K	SLC25A14	0	0	0	0.000827	0
X	152835095	C	T	PASS	ATP2B3:ENST00000370181.2:exon19:c.C3335T:p.S1112L,ATP2B3:ENST00000359149.3:exon20:c.C3377T:p.S1126L,ATP2B3:ENST00000370186.1:exon20:c.C3335T:p.S1112L,ATP2B3:ENST00000393842.1:exon20:c.C3335T:p.S1112L		exonic	nonsynonymous SNV	c.C3377T	p.S1126L	ATP2B3	0	0	0	0	0
X	152845721	G	A	PASS	ATP2B3:ENST00000263519.4:exon20:c.G3628A:p.G1210R,ATP2B3:ENST00000349466.2:exon21:c.G3628A:p.G1210R		exonic	nonsynonymous SNV	c.G3628A	p.G1210R	ATP2B3	7.841e-05	0.0009	0	0.003728	0
X	152937627	C	T	PASS	PNCK:ENST00000411968.1:exon4:c.G198A:p.W66X,PNCK:ENST00000418241.1:exon4:c.G249A:p.W83X,PNCK:ENST00000433470.1:exon4:c.G249A:p.W83X		exonic	nonsynonymous SNV	c.G198A	p.W66X	PNCK	5.03e-05	0.0005	0	0.000885	0
Abbreviations: Chr, chromosome; ref, reference allele; alt, alternate alleles; MAF, minor allele frequency; ExAC, exome aggregation consortium; EAS, Eastern Asian; HGVD; 1000G, 1000 Genome Project; HGVD, Human Genetic Variation Database; jMorp, Japanese Multi-Omics Reference Panel. Genomic position based on NCBI build GRCh 37/hg19.
Annotation was performed with ANNOVAR using GENCODE Comprehensive gene annotation version 19.
