# Supplementary material for: Exome sequencing of Japanese schizophrenia multiplex families supports the involvement of calcium ion channels
Source: PLoS One. 2022 May 10;17(5):e0268321. doi: 10.1371/journal.pone.0268321 (PMC9089874; doi:10.1371/journal.pone.0268321)
Supplement: S4 Table — (XLSX) [file pone.0268321.s004.xlsx]

## Sheet: Sheet1
Table S4. List of genes used in the GO analysis
Genes from all 14 pedigrees	Genes from 7 pedigrees (strict-filtered)
SLC9A8	SLC9A8
CRB1	CRB1
ZBED6	ZBED6
REN	REN
ROCK2	ROCK2
KLHL29	KLHL29
RAPGEF4	RAPGEF4
FNIP1	FNIP1
WNK2	WNK2
KIAA1217	KIAA1217
KCNQ1	KCNQ1
HDC	HDC
ARNT2	ARNT2
TRAF7	TRAF7
PPP1R9B	PPP1R9B
CACNA1G	CACNA1G
ZNF788	ZNF788
EPC2	EPC2
NCOA2	NCOA2
RYR1	RYR1
PHF20	PHF20
LRP1B	LRP1B
CER1	CER1
PRDM16	MSH6
ENO1	CACNA1E
ZMPSTE24	ZBTB47
LRIF1	USP19
HSD11B1	PDZRN3
ALK	NDST1
SEPT10	AHCYL2
WDR33	ABCA1
SCN1A	INPP5F
CPEB4	DOCK1
RUFY1	TCF12
C6orf52	FANCI
PTK7	SMIM17
ASCC3	CELSR3
L3MBTL3	WDR6
RPS6KA2	DAG1
INTS1	BSN
GNB2	RNF123
CSMD1	CDHR4
FNTA	JARID2
CSMD3	ZSCAN12
PRKCQ	LMBR1
PIP4K2A	CSMD1
DENND5A	UBE4A
RELA	GRM2
PKNOX2	GATAD2A
CCNF	CTNNA2
NFATC3	ARHGAP28
ARHGAP23	VWDE
TMEM235	TRIM33
PIK3C2B	EIF5B
STAM2	DIAPH1
MYO1B	FOXC1
ZER1	ZNF746
FAM171A1	KDM5A
ITPR2	SLC35F4
FBRSL1	SMCHD1
SACS	GREB1L
MARVELD3	SETBP1
COPZ2	KDM4B
RBM12	PLVAP
TLN1	WDR33
SSC5D	FN1
PRRC2C	ABCC5
CCNT2	NFKB1
GALNTL6	LRBA
MAN2A1	PCLO
FBXO38	EXOC4
REV3L	HEATR5A
NHSL1	BRF1
FOXP2	FHOD3
MTMR9	MBD1
GAPVD1	PHLPP1
JMJD1C	TRPC4AP
CAMK2G	GAD2
ATG2A	CNTN6
TMEM132B	FLII
ZMYM2	ANKRD27
COL4A1	EIF4G3
SRRM2	PTCH2
CNOT1	SHC1
MYH10	RPS6KC1
COL1A1	RYR2
LOXHD1	MYT1L
KLHL17	MON1A
TMEM131	SOD3
ITPR1	NNT
LARS	MET
ENPP1	NUP205
ABCA2	RET
SEC24C	HK1
ALKBH8	PCF11
VPS26B	TECTA
GTF2A1	TMTC4
MAPK8IP3	VPS18
ATP9B	ZC3H18
ARHGAP44	CAMTA2
MSH6	RARA
CACNA1E	PSPN
ZBTB47	CRTC1
USP19	REV1
PDZRN3	PCDH1
NDST1	GABRA1
AHCYL2	ZFP62
ABCA1	TJP1
INPP5F	PEAK1
DOCK1	TLCD2
TCF12	ZZEF1
FANCI	MYO15A
SMIM17	KEAP1
CELSR3	BACE2
WDR6	CELSR1
DAG1	TMEM232
BSN	VWA5B1
RNF123	SPTBN1
CDHR4	LARP1
JARID2	LATS1
ZSCAN12	GET4
LMBR1	CYTH3
UBE4A	TNKS
GRM2	ANK1
GATAD2A	PLEKHA7
SYNE1	CRY1
APBB1IP	ZMYM2
SKI	PDS5B
MOV10	CARD10
THBS3	KAT6A
NRXN1	OPLAH
CAPN7	RECQL4
OSBPL11	TPRN
LEKR1	LOXHD1
ANK2	NF2
LRP5	MAOB
TPBGL	RFWD3
KMT2A	KIF13B
NCOR2	C4orf47
DICER1	CLIP4
CAPN3	BAZ2B
FBXO22	CPS1
SLC12A4	CAPN10
CMIP	EFCC1
RILP	MFN1
LLGL1	HOMER1
KIAA0100	MDN1
DSC2	SDK1
BCKDHA	TNRC18
CLASRP	LIMK1
ZNF841	CADPS2
GZF1	TMEM178B
CACNA1I	CSMD3
MCHR1	UBQLN1
RIBC2	TMEM245
ATP2B3	SIRT1
FAM13A	TPBGL
CSNK1G3	LRRK2
NPR2	AKT1
DENND1A	ZC3H7A
RAPGEF1	HSDL1
DNHD1	PIEZO1
INTS4	HELZ
MESP1	CBX2
VSX1	C20orf194
EDEM3	ATRN
GAD2	MROH8
RGS9BP	ZNF335
VPS13D	CHRNA4
TRIM33	MAPK8IP2
PHGDH	SLC25A14
SUCO	ATP2B3
DUSP10	UBE4B
FMNL2	TENM2
PLXNB1	CCAR2
PCBP4	VPS13A
FXR1	CAMSAP1
MAST4	NACC2
FBXL17	MON2
RIMS1	NCOR2
ARID1B	PACS2
VWDE	ZNF609
CHN2	SIGLEC1
SRRT	ZNF622
GRM8	CACNB1
ZFHX4	DLL3
VAV2	CACNA1C
TNKS2	PODNL1
CTSD	ODC1
ABCG4	SAPCD2
IPO8
AGAP2
BEAN1
ZFHX3
DLGAP1
PTPRM
INSR
BCR
LIMK2
SH3KBP1
SMARCA1
ERBB4
KLHL18
ADAMTS20
HDAC7
RFX4
PHF23
LPIN2
SS18L1
YDJC
WNT7B
TARS2
TTC17
GNE
ZNF205
HOOK1
LYST
C2orf81
PARP14
TBC1D9
MAP1B
ELL2
TMEM232
DCTN4
NFKBIE
TRIM56
TUSC1
GBF1
RBM20
DACH1
DZIP1
BRF1
ACSBG1
WWP2
RNF213
SBNO2
CTD-3222D19.2
GFRA4
CHST7
PIK3CD
CSRNP3
NPHP3
HMGXB3
TNXB
PHF3
GUSB
C10orf67
MYO16
ZSCAN10
FUS
AP1G1
ZNF385C
FZR1
MAU2
MOV10L1
STAB1
TFAP2D
TSPYL5
DNAH6
PDIA6
SEMA4F
KCNH7
SNED1
TREX1
PFKFB4
STIM2
GRSF1
NAA15
SORBS2
ANKHD1
PCDHGC3
EPHA7
CNKSR3
GET4
NUP188
QSOX2
PARD3
CDKN1C
DNAJC14
PTPRB
CIT
FRY
RP11-468E2.2
DDHD1
PLEKHD1
ZC3H14
HSP90AA1
LRRK1
NEURL4
SARM1
KAT2A
EFTUD2
SHANK1
IFI6
SLC4A5
SLITRK3
TMEM129
CTNND2
ARHGAP26
FAM20C
AEBP1
KMT2C
DPP6
AP2A2
PC
CAPRIN2
DOCK9
ATP11A
AKAP6
CDH11
MYH3
SPAG9
SECISBP2L
RTTN
CTNNA2
ARHGAP28
EIF5B
DIAPH1
FOXC1
ZNF746
KDM5A
SLC35F4
SMCHD1
GREB1L
SETBP1
KDM4B
PLVAP
FN1
ABCC5
NFKB1
LRBA
PCLO
EXOC4
HEATR5A
FHOD3
MBD1
PHLPP1
TRPC4AP
CNTN6
FLII
ANKRD27
EIF4G3
PTCH2
SHC1
RPS6KC1
RYR2
MYT1L
MON1A
SOD3
NNT
MET
NUP205
RET
HK1
PCF11
TECTA
TMTC4
VPS18
ZC3H18
CAMTA2
RARA
PSPN
CRTC1
REV1
PCDH1
GABRA1
ZFP62
TJP1
PEAK1
TLCD2
ZZEF1
MYO15A
KEAP1
BACE2
CELSR1
PNCK
ZNF678
PUM2
MGAT5
MBD5
HTT
FAM47E
TTBK1
DACT2
POLD2
ABCB4
PRRT4
PLXNA4
RBM33
TNKS
MCM4
ANK3
ATRNL1
PLEKHA7
FMNL3
YLPM1
STARD9
FBRS
HIC1
ASXL3
APC2
UNC13A
EML2
TTC28
MED12
USP33
JAKMIP2
SYNJ2
ARHGAP39
DAAM1
RYR3
C16orf74
ANKRD13B
C19orf24
POLD1
ASXL1
JAKMIP1
CPD
VWA5B1
SPTBN1
LARP1
LATS1
CYTH3
ANK1
CRY1
PDS5B
CARD10
KAT6A
OPLAH
RECQL4
TPRN
NF2
MAOB
RFWD3
KIF13B
C4orf47
CLIP4
BAZ2B
CPS1
CAPN10
EFCC1
MFN1
HOMER1
MDN1
SDK1
TNRC18
LIMK1
CADPS2
TMEM178B
UBQLN1
TMEM245
SIRT1
LRRK2
AKT1
ZC3H7A
HSDL1
PIEZO1
HELZ
CBX2
C20orf194
ATRN
MROH8
ZNF335
CHRNA4
MAPK8IP2
SLC25A14
UBE4B
TENM2
CCAR2
VPS13A
CAMSAP1
NACC2
MON2
PACS2
ZNF609
SIGLEC1
ZNF622
CACNB1
DLL3
CACNA1C
PODNL1
ODC1
SAPCD2
MED26
ANKHD1-EIF4EBP3
TM9SF1
Note: Gene annotation was performed with ANNOVAR using GENCODE comprehensive gene annotation, version 19.
